# Supplementary material for: Cost-effectiveness assessment of liquid biopsy for early detection of lung cancer in Brazil
Source: PLoS One. 2025 Jul 29;20(7):e0328631. doi: 10.1371/journal.pone.0328631 (PMC12306772; doi:10.1371/journal.pone.0328631)
Supplement: S1 File — (XLSM) [file pone.0328631.s003.xlsm]

## Sheet: Presentation
	The model described here was developed for specific purposes and should be used in conjunction
		with its complete report
	Authors
	Kátia Marie Simões e Senna
	Ivan Ricardo Zimmermann
	Márcia Gisele Santos da Costa
	Bernardo Rangel Tura
	José Ronyeryson dos Santos Evangelista
	Marisa da Silva Santos
	Contact
	Núcleo de Avaliação de Tecnologias em Saúde
	Instituto Nacional de Cardiologia
	Ministério da Saúde
	(+55) 21 3037-2421
	http://www.natsinc.org
	Rua das Laranjeiras, 374, 5º Andar - Laranjeiras, Rio de Janeiro - RJ, 22240-002

## Sheet: Decision_Tree
	Decision Tree							Probabilities	Costs	Overall
	Population	1000
					0.5652			0.002943	1598.33	4703.89
				0.41
					0.4348			0.002264	1667.63	3775.52
										8479.41
			0.0127
					0.1611			0.00120712	1598.33	1929.38
				0.59
					0.8389			0.00628588	1667.63	10482.5
										12411.9
				0.13				0.128349	1598.33	205144
			0.9873
				0.87				0.858951	429.474	368897
										574042
										594933
				0.1611				0.00204597	1179.25	2412.72
			0.0127
				0.8389				0.010654	1248.55	13302.1
										15714.8
			0.9873					0.9873	10.3944	10262.4
										10262.4
										25977.2

## Sheet: Markov
		MODEL
		Cohort summary results
		Strategy	Costs	Life-years	QALY
		With screening	42742.8	11192.5	9597.49
		Without screening	41578.1	11183.5	9589.93
		Difference	1164.64	8.98102	7.55771
		COHORTS
		Cycle		With screening									Without screening
				HEALTH STATES					COSTS	CONSEQUENCES			HEALTH STATES					COSTS	CONSEQUENCES
				CANCER-FREE	EARLY CANCER	ADVANCED CANCER	DEATH		BRL	LIFE-YEARS	QALYs		CANCER-FREE	EARLY CANCER	ADVANCED CANCER	DEATH		BRL	LIFE-YEARS	QALYs
		0		987.3	4.15012	8.54988	0		14284.9	500	427.603		987.3	2.04597	10.654	0		13918.6	500	427.394
		1		975.28	3.66211	4.46862	16.5888		10745	936.582	802.075		975.28	1.80539	5.56835	17.3458		12142.7	935.861	801.31
		2		962.45	3.23148	2.33553	31.9832		5915.63	878.02	752.485		962.45	1.59309	2.91031	33.0468		6323.8	877.055	751.637
		3		948.738	2.8515	1.22067	47.1903		3421.23	823.073	705.684		948.738	1.40576	1.52108	48.3356		3382.74	822.083	704.869
		4		934.102	2.51619	0.637987	62.7439		2103.53	771.083	661.261		934.102	1.24046	0.794997	63.8627		1881.28	770.163	660.525
		5		918.491	2.22031	0.333445	78.9551		1383.69	721.663	618.963		918.491	1.09459	0.415507	79.9988		1102.39	720.845	618.318
		6		901.813	1.95923	0.174276	96.0532		971.655	674.539	578.592		901.813	0.965881	0.217166	97.0037		688.199	673.83	578.038
		7		883.964	1.72884	0.0910858	114.216		721.404	629.51	539.995		883.964	0.852304	0.113502	115.07		459.768	628.903	539.524
		8		864.859	1.52555	0.0476062	133.568		558.89	586.435	503.063		864.859	0.752082	0.0593222	134.33		327.357	585.92	502.664
		9		844.468	1.34616	0.0248815	154.161		446.107	545.236	467.733		844.468	0.663645	0.0310049	154.837		245.725	544.8	467.396
		10		822.775	1.18787	0.0130044	176.024		363.168	505.85	433.954		822.775	0.585608	0.0162048	176.623		191.88	505.482	433.67
		11		799.729	1.04819	0.00679676	199.216		299.36	468.202	401.663		799.729	0.516747	0.00846947	199.746		153.974	467.892	401.424
		12		775.278	0.924932	0.00355235	223.793		248.672	432.221	370.801		775.278	0.455983	0.00442659	224.261		125.775	431.96	370.599
		13		749.399	0.816169	0.00185664	249.783		207.534	397.856	341.323		749.399	0.402364	0.00231357	250.196		103.896	397.637	341.154
		14		722.124	0.720197	0.000970378	277.155		173.689	365.086	313.212		722.124	0.35505	0.00120919	277.52		86.4155	364.901	313.07
		15		693.501	0.635509	0.00050717	305.863		145.608	333.892	286.453		693.501	0.3133	0.000631986	306.185		72.1759	333.737	286.333
		16		663.557	0.56078	0.000265074	335.882		122.189	304.24	261.016		663.557	0.276459	0.000330309	336.166		60.4335	304.11	260.915
		17		632.323	0.494838	0.000138541	367.182		102.598	276.096	236.872		632.323	0.243951	0.000172637	367.433		50.6771	275.987	236.787
		18		599.867	0.436651	7.2409e-05	399.697		86.1782	249.438	214.003		599.867	0.215265	9.02291e-05	399.918		42.5335	249.346	213.932
		19		541.978	0.385305	3.78447e-05	457.637		72.4014	214.631	184.141		541.978	0.189952	4.71584e-05	457.832		35.7173	214.554	184.081
		20		465.191	0.339997	1.97796e-05	534.469		60.8345	175.454	150.528		465.191	0.167616	2.46475e-05	534.641		30.0028	175.389	150.478
		21		378.269	0.300017	1.03379e-05	621.431		51.1193	135.884	116.58		378.269	0.147906	1.28821e-05	621.583		25.2073	135.83	116.537
		22		290.5	0.264739	5.40312e-06	709.235		42.9575	99.3979	85.2756		290.5	0.130514	6.73284e-06	709.369		21.1806	99.352	85.2402
		23		209.973	0.233608	2.82395e-06	789.794		36.0998	68.4371	58.7125		209.973	0.115167	3.51893e-06	789.912		17.7983	68.3986	58.6828
		24		142.282	0.206138	1.47595e-06	857.512		30.3373	44.1811	37.9019		142.282	0.101624	1.83918e-06	857.616		14.9567	44.1487	37.8768
		25		89.9861	0.181899	7.71406e-07	909.832		25.4948	26.6269	22.8412		89.9861	0.0896743	9.61251e-07	909.924		12.5691	26.5996	22.8202
		26		52.8464	0.160509	4.03177e-07	946.993		21.4255	14.9077	12.7869		52.8464	0.0791296	5.024e-07	947.074		10.5627	14.8848	12.7693
		27		28.6479	0.141635	2.10722e-07	971.21		18.0057	7.71124	6.61298		28.6479	0.0698248	2.62581e-07	971.282		8.87672	7.692	6.59813
		28		14.2358	0.12498	1.10134e-07	985.639		15.1318	3.66335	3.14041		14.2358	0.0616141	1.37238e-07	985.703		7.45987	3.64719	3.12793
		29		6.43101	0.110284	5.75619e-08	993.459		12.7166	1.58918	1.36122		6.43101	0.054369	7.1728e-08	993.515		6.26918	1.5756	1.35073
		30		2.61468	0.0973158	3.00848e-08	997.288		10.6869	0.627494	0.536454		2.61468	0.0479758	3.74888e-08	997.337		5.26855	0.616078	0.52764
		31		0.944942	0.0858725	1.57239e-08	998.969		8.98117	0.22715	0.193267		0.944942	0.0423343	1.95936e-08	999.013		4.42764	0.217556	0.18586
		32		0.298813	0.0757748	8.21814e-09	999.625		7.54769	0.0786133	0.0660826		0.298813	0.0373563	1.02406e-08	999.664		3.72094	0.0705506	0.0598582
		33		0.080993	0.0668645	4.29523e-09	999.852		6.34301	0.0295527	0.0242068		0.080993	0.0329636	5.3523e-09	999.886		3.12705	0.0227768	0.0189759
		34		0.0182942	0.0590019	2.24491e-09	999.923		5.33061	0.0147137	0.0116585		0.0182942	0.0290874	2.79739e-09	999.953		2.62794	0.00901932	0.0072624
		35		0.00330576	0.0520639	1.17331e-09	999.945		4.4798	0.010038	0.00780087		0.00330576	0.025667	1.46206e-09	999.971		2.2085	0.00525249	0.00410646
		36		0.000448011	0.0459418	6.13233e-10	999.954		3.76478	0.00800954	0.00619002		0.000448011	0.0226489	7.64151e-10	999.977		1.856	0.00398785	0.00308527
		37		4.04776e-05	0.0405395	3.20507e-10	999.959		3.16389	0.0066728	0.00515197		4.04776e-05	0.0199856	3.99385e-10	999.98		1.55977	0.003293	0.00254277
		38		1.82857e-06	0.0357725	1.67514e-10	999.964		2.6589	0.00560245	0.00432512		1.82857e-06	0.0176355	2.0874e-10	999.982		1.31082	0.0027621	0.00213237
		39		0	0.031566	8.75516e-11	999.968		2.23452	0.00470801	0.00363458		0	0.0155618	1.09098e-10	999.984		1.1016	0.00232101	0.00179182
						Total			42742.8	11192.5	9597.49					Total		41578.1	11183.5	9589.93

## Sheet: Parameters
	Inputs						Analysis		Settings				Simulation settings
	Description	Label	Point estimate	Min	Max		Value		Which case? (Set)	Included in sensitivity analysis (Set)	Statistic distribution (Set)		Standard Deviation	Standard Error	Alpha + Beta	Alpha	Beta	Probabilistic estimate	Source
	Prevalence of lung cancer in the high-risk population	p_ca	0.0127	0.00689	0.02314		0.0127		Point estimate	Yes	Beta		Not necessary	0.00414548	728.629	9.25359	719.376	0.00748336	Santos, 2016
	Liquid biopsy sensitivity (true positive)	p_vp	0.41	0.29	0.54		0.41		Point estimate	Yes	Beta		Not necessary	0.0637767	58.4719	23.9735	34.4984	0.374092	Jett, 2014
	Liquid biopsy specificity (true negative)	p_vn	0.87	0.85	0.9		0.87		Point estimate	Yes	Beta		Not necessary	0.0127553	694.15	603.911	90.2396	0.863103	Jett, 2014
	Probability of initial stage (identified with tracking)	p_ini_biopsia	0.5652	0.4225	0.6979		0.5652		Point estimate	Yes	Beta		Not necessary	0.0702564	48.7875	27.5747	21.2128	0.624879	Jett, 2014
	Probability of initial stage (not identified with tracking)	p_ini	0.1611	0.1452	0.1784		0.1611		Point estimate	Yes	Beta		Not necessary	0.00846954	1883.02	303.355	1579.67	0.14373	Jett, 2014
	Annual mortality rate with diagnosis in the initial stage (Stage I and II)	r_vivo_leve	0.125098	0.100078	0.150117		0.125098		Point estimate	Yes	Uniform		Not necessary					0.1443	DeSantis, 2014
	Annual mortality rate with diagnosis in advanced stages (Stage III and IV)	r_vivo_grave	0.648839	0.519071	0.778606		0.648839		Point estimate	Yes	Uniform		Not necessary					0.671	DeSantis, 2014
	Usefulness without lung cancer	u_geral	0.858	0.84	0.876		0.858		Point estimate	Yes	Beta		Not necessary	0.00918384	1443.53	1238.55	204.981	0.86559	Zimmermann, 2017
	Usefulness with early lung cancer	u_leve	0.772	0.70536	0.83864		0.772		Point estimate	Yes	Beta		Not necessary	0.0340006	151.257	116.771	34.4867	0.789238	Sturza, 2010
	Usefulness with advanced lung cancer	u_grave	0.573	0.44168	0.70432		0.573		Point estimate	Yes	Beta		Not necessary	0.0670012	53.5026	30.657	22.8456	0.692692	Sturza, 2010
	Cost of diagnosis	c_dx	415.23	332.184	498.276		415.23		Point estimate	Yes	Uniform		Not necessary					483.11	SIGTAP, 2019
	Staging cost (Stage III and IV)	c_estadio	24.4	19.52	29.28		24.4		Point estimate	Yes	Uniform		Not necessary					26.09	SIGTAP, 2019
	Liquid Biopsy Cost	c_biopsia	419.08	335.264	502.896		419.08		Point estimate	Yes	Uniform		Not necessary					363.34	OncImmune, 2019
	Cost of clinical monitoring	c_consulta	3.66	1.83	5.5		3.66		Point estimate	Yes	Uniform		Not necessary					2.77	SIGTAP, 2019
	Cost of treatment in the initial stage (stage I-II)	c_inicial	874.65	608.37	993.81		874.65		Point estimate	Yes	Gamma		Not necessary	98.3283		79.1245	11.0541	981.946	SIH-DATASUS, 2018
	Cost of treatment in advanced stages (stage III-IV)	c_avancado	2135.81	1751.11	2520.61		2135.81		Point estimate	Yes	Gamma		Not necessary	196.305		118.376	18.0426	2182.87	Knust, 2017
	Cost of chemotherapy - initial stage (stage I -II)	c_qt_inicial	167.12	165.21	169.03		167.12		Point estimate	Yes	Gamma		Not necessary	0.974508		29409.4	0.00568254	165.379	DATASUS, 2019
	Table adjustment factor	f_sigtap	2.84	1	3.12		2.84		Point estimate	Yes	Uniforme		Not necessary					1.14	Pressuposto
	Starting age	idade_ini	61.9	57.3	66.5		61.9		Point estimate	Yes	Normal		4.6	0.1565				62.4394	Santos, 2016
	Annual discount rate	r_desconto	0.05	0	0.1		0.05		Point estimate	Não	None		Not necessary						Pressuposto
	Life table
	Age	Probability	Source
	40	0.00248595	IBGE, 2017
	41	0.00264616	IBGE, 2017
	42	0.00283005	IBGE, 2017
	43	0.00304071	IBGE, 2017
	44	0.00327674	IBGE, 2017
	45	0.00353519	IBGE, 2017
	46	0.00381334	IBGE, 2017
	47	0.00411151	IBGE, 2017
	48	0.00442917	IBGE, 2017
	49	0.00476826	IBGE, 2017
	50	0.00513388	IBGE, 2017
	51	0.0055273	IBGE, 2017
	52	0.00594594	IBGE, 2017
	53	0.00639042	IBGE, 2017
	54	0.00686422	IBGE, 2017
	55	0.00737914	IBGE, 2017
	56	0.00793473	IBGE, 2017
	57	0.00852139	IBGE, 2017
	58	0.00913841	IBGE, 2017
	59	0.0097971	IBGE, 2017
	60	0.0105104	IBGE, 2017
	61	0.0112975	IBGE, 2017
	62	0.0121741	IBGE, 2017
	63	0.0131559	IBGE, 2017
	64	0.0142472	IBGE, 2017
	65	0.0154264	IBGE, 2017
	66	0.0167121	IBGE, 2017
	67	0.0181579	IBGE, 2017
	68	0.0197928	IBGE, 2017
	69	0.0216131	IBGE, 2017
	70	0.0235766	IBGE, 2017
	71	0.0256883	IBGE, 2017
	72	0.0280106	IBGE, 2017
	73	0.0305736	IBGE, 2017
	74	0.0333808	IBGE, 2017
	75	0.0363962	IBGE, 2017
	76	0.0396361	IBGE, 2017
	77	0.0431786	IBGE, 2017
	78	0.0470711	IBGE, 2017
	79	0.0513283	IBGE, 2017
	80	0.0965032	Linear interpolation
	81	0.141678	Linear interpolation
	82	0.186853	Linear interpolation
	83	0.232028	Linear interpolation
	84	0.277203	Linear interpolation
	85	0.322377	Linear interpolation
	86	0.367552	Linear interpolation
	87	0.412727	Linear interpolation
	88	0.457902	Linear interpolation
	89	0.503077	Linear interpolation
	90	0.548252	Linear interpolation
	91	0.593426	Linear interpolation
	92	0.638601	Linear interpolation
	93	0.683776	Linear interpolation
	94	0.728951	Linear interpolation
	95	0.774126	Linear interpolation
	96	0.819301	Linear interpolation
	97	0.864475	Linear interpolation
	98	0.90965	Linear interpolation
	99	0.954825	Linear interpolation
	100	1	Linear interpolation

## Sheet: Results
	Summary Results
			Costs	QALYs	Incremental costs	Incremental QALYs	ICER
	Option 1:	Without screening	67.5553	9.58993
	Option 2:	With screening	637.676	9.59749	570.121	0.00755771	75435.6

## Sheet: DSA
	Parameters	Min	Max
	Prevalence of lung cancer in the high-risk population	139148	41347.2
	Liquid biopsy sensitivity (true positive)	106595	57307.7
	Liquid biopsy specificity (true negative)	78489.5	70854.8
	Probability of initial stage (identified with tracking)	116543	56820.8
	Probability of initial stage (not identified with tracking)	72585	78803.5
	Annual mortality rate with diagnosis in the initial stage (Stage I and II)	62730.4	89072.4
	Annual mortality rate with diagnosis in advanced stages (Stage III and IV)	79254.7	73065.1
	Usefulness without lung cancer	75435.6	75435.6
	Usefulness with early lung cancer	84460.7	68153.1
	Usefulness with advanced lung cancer	71535.8	79785.2
	Cost of diagnosis	71430.3	79441
	Staging cost (Stage III and IV)	75439.5	75431.8
	Liquid Biopsy Cost	64345.5	86525.8
	Cost of clinical monitoring	75523.9	75346.9
	Cost of treatment in the initial stage (stage I-II)	75330.4	75482.7
	Cost of treatment in advanced stages (stage III-IV)	75595.3	75275.9
	Cost of chemotherapy - initial stage (stage I -II)	75427.7	75443.6
	Table adjustment factor	61913.2	77493.4
	Starting age	75435.6	75435.6
	Parameters	Min	Max	Amplitude
	Usefulness without lung cancer	75435.6	75435.6	1.77242e-08
	Starting age	75435.6	75435.6	1.77388e-08
	Staging cost (Stage III and IV)	75439.5	75431.8	7.7171
	Cost of chemotherapy - initial stage (stage I -II)	75427.7	75443.6	15.8854
	Cost of treatment in the initial stage (stage I-II)	75330.4	75482.7	152.381
	Cost of clinical monitoring	75523.9	75346.9	177.005
	Cost of treatment in advanced stages (stage III-IV)	75595.3	75275.9	319.448
	Annual mortality rate with diagnosis in advanced stages (Stage III and IV)	79254.7	73065.1	6189.65
	Probability of initial frame (not identified with tracking)	72585	78803.5	6218.58
	Liquid biopsy specificity (true negative)	78489.5	70854.8	7634.68
	Cost of diagnosis	71430.3	79441	8010.68
	Usefulness with advanced lung cancer	71535.8	79785.2	8249.39
	Table adjustment factor	61913.2	77493.4	15580.2
	Usefulness with early lung cancer	84460.7	68153.1	16307.5
	Liquid Biopsy Cost	64345.5	86525.8	22180.3
	Annual mortality rate with diagnosis in the initial stage (Stage I and II)	62730.4	89072.4	26342.1
	Liquid biopsy sensitivity (true positive)	106595	57307.7	49286.9
	Probability of initial frame (identified with tracking)	116543	56820.8	59722
	Prevalence of lung cancer in the high-risk population	139148	41347.2	97801.2

## Sheet: PSA
					Simulations	1000	Median	73750.5	Inf:	32992.5	Sup:	193950
					Reference	1	1	1	0.985	0.925	0.817	0.687	0.55	0.413	0.337	0.262	0.202	0.159	0.127	0.095	0.071	0.056	0.046	0.034	0.028	0.022	0.012	0.008	0.006	0.003	0.001	0.001	0.001	0.001	0.001		Limiar 1		Limiar 2
					Alternative	0	0	0	0.015	0.075	0.183	0.313	0.45	0.587	0.663	0.738	0.798	0.841	0.873	0.905	0.929	0.944	0.954	0.966	0.972	0.978	0.988	0.992	0.994	0.997	0.999	0.999	0.999	0.999	0.999		x	y	x	y
					Willingness to pay	5000	10000	20000	30000	40000	50000	60000	70000	80000	90000	100000	110000	120000	130000	140000	150000	160000	170000	180000	190000	200000	220000	240000	260000	280000	300000	320000	340000	360000	380000		1	7017.54	1	21052.6
	Incremental QALY	Incremental Cost	ICER																																		-1	-7017.54	-1	-21052.6
	541.372	0.00599568	90293.7			-85293.7	-80293.7	-70293.7	-60293.7	-50293.7	-40293.7	-30293.7	-20293.7	-10293.7	-293.717	9706.28	19706.3	29706.3	39706.3	49706.3	59706.3	69706.3	79706.3	89706.3	99706.3	109706	129706	149706	169706	189706	209706	229706	249706	269706	289706
	474.777	0.00564754	84067.9			-79067.9	-74067.9	-64067.9	-54067.9	-44067.9	-34067.9	-24067.9	-14067.9	-4067.92	5932.08	15932.1	25932.1	35932.1	45932.1	55932.1	65932.1	75932.1	85932.1	95932.1	105932	115932	135932	155932	175932	195932	215932	235932	255932	275932	295932
	588.399	0.00777694	75659.5			-70659.5	-65659.5	-55659.5	-45659.5	-35659.5	-25659.5	-15659.5	-5659.52	4340.48	14340.5	24340.5	34340.5	44340.5	54340.5	64340.5	74340.5	84340.5	94340.5	104340	114340	124340	144340	164340	184340	204340	224340	244340	264340	284340	304340
	572.568	0.0182369	31396			-26396	-21396	-11396	-1396.04	8603.96	18604	28604	38604	48604	58604	68604	78604	88604	98604	108604	118604	128604	138604	148604	158604	168604	188604	208604	228604	248604	268604	288604	308604	328604	348604
	451.06	0.00710435	63490.6			-58490.6	-53490.6	-43490.6	-33490.6	-23490.6	-13490.6	-3490.61	6509.39	16509.4	26509.4	36509.4	46509.4	56509.4	66509.4	76509.4	86509.4	96509.4	106509	116509	126509	136509	156509	176509	196509	216509	236509	256509	276509	296509	316509
	604.482	0.00354617	170460			-165460	-160460	-150460	-140460	-130460	-120460	-110460	-100460	-90460.4	-80460.4	-70460.4	-60460.4	-50460.4	-40460.4	-30460.4	-20460.4	-10460.4	-460.371	9539.63	19539.6	29539.6	49539.6	69539.6	89539.6	109540	129540	149540	169540	189540	209540
	385.712	0.00495216	77887.6			-72887.6	-67887.6	-57887.6	-47887.6	-37887.6	-27887.6	-17887.6	-7887.59	2112.41	12112.4	22112.4	32112.4	42112.4	52112.4	62112.4	72112.4	82112.4	92112.4	102112	112112	122112	142112	162112	182112	202112	222112	242112	262112	282112	302112
	548.384	0.00617466	88812			-83812	-78812	-68812	-58812	-48812	-38812	-28812	-18812	-8811.96	1188.04	11188	21188	31188	41188	51188	61188	71188	81188	91188	101188	111188	131188	151188	171188	191188	211188	231188	251188	271188	291188
	663.592	0.0108135	61367			-56367	-51367	-41367	-31367	-21367	-11367	-1367	8633	18633	28633	38633	48633	58633	68633	78633	88633	98633	108633	118633	128633	138633	158633	178633	198633	218633	238633	258633	278633	298633	318633
	591.3	0.0118259	50000.4			-45000.4	-40000.4	-30000.4	-20000.4	-10000.4	-0.449119	9999.55	19999.6	29999.6	39999.6	49999.6	59999.6	69999.6	79999.6	89999.6	99999.6	110000	120000	130000	140000	150000	170000	190000	210000	230000	250000	270000	290000	310000	330000
	636.83	0.0098191	64856.2			-59856.2	-54856.2	-44856.2	-34856.2	-24856.2	-14856.2	-4856.23	5143.77	15143.8	25143.8	35143.8	45143.8	55143.8	65143.8	75143.8	85143.8	95143.8	105144	115144	125144	135144	155144	175144	195144	215144	235144	255144	275144	295144	315144
	586.531	0.00472538	124124			-119124	-114124	-104124	-94123.7	-84123.7	-74123.7	-64123.7	-54123.7	-44123.7	-34123.7	-24123.7	-14123.7	-4123.69	5876.31	15876.3	25876.3	35876.3	45876.3	55876.3	65876.3	75876.3	95876.3	115876	135876	155876	175876	195876	215876	235876	255876
	696.244	0.00441343	157756			-152756	-147756	-137756	-127756	-117756	-107756	-97755.7	-87755.7	-77755.7	-67755.7	-57755.7	-47755.7	-37755.7	-27755.7	-17755.7	-7755.69	2244.31	12244.3	22244.3	32244.3	42244.3	62244.3	82244.3	102244	122244	142244	162244	182244	202244	222244
	513.975	0.0111018	46296.5			-41296.5	-36296.5	-26296.5	-16296.5	-6296.45	3703.55	13703.5	23703.5	33703.5	43703.5	53703.5	63703.5	73703.5	83703.5	93703.5	103704	113704	123704	133704	143704	153704	173704	193704	213704	233704	253704	273704	293704	313704	333704
	458.614	0.00710108	64583.7			-59583.7	-54583.7	-44583.7	-34583.7	-24583.7	-14583.7	-4583.67	5416.33	15416.3	25416.3	35416.3	45416.3	55416.3	65416.3	75416.3	85416.3	95416.3	105416	115416	125416	135416	155416	175416	195416	215416	235416	255416	275416	295416	315416
	547.323	0.0046027	118913			-113913	-108913	-98913.4	-88913.4	-78913.4	-68913.4	-58913.4	-48913.4	-38913.4	-28913.4	-18913.4	-8913.43	1086.57	11086.6	21086.6	31086.6	41086.6	51086.6	61086.6	71086.6	81086.6	101087	121087	141087	161087	181087	201087	221087	241087	261087
	426.527	0.00395891	107739			-102739	-97738.7	-87738.7	-77738.7	-67738.7	-57738.7	-47738.7	-37738.7	-27738.7	-17738.7	-7738.69	2261.31	12261.3	22261.3	32261.3	42261.3	52261.3	62261.3	72261.3	82261.3	92261.3	112261	132261	152261	172261	192261	212261	232261	252261	272261
	541.326	0.011048	48997.6			-43997.6	-38997.6	-28997.6	-18997.6	-8997.64	1002.36	11002.4	21002.4	31002.4	41002.4	51002.4	61002.4	71002.4	81002.4	91002.4	101002	111002	121002	131002	141002	151002	171002	191002	211002	231002	251002	271002	291002	311002	331002
	480.011	0.00483598	99258.2			-94258.2	-89258.2	-79258.2	-69258.2	-59258.2	-49258.2	-39258.2	-29258.2	-19258.2	-9258.17	741.827	10741.8	20741.8	30741.8	40741.8	50741.8	60741.8	70741.8	80741.8	90741.8	100742	120742	140742	160742	180742	200742	220742	240742	260742	280742
	483.983	0.00205243	235810			-230810	-225810	-215810	-205810	-195810	-185810	-175810	-165810	-155810	-145810	-135810	-125810	-115810	-105810	-95809.5	-85809.5	-75809.5	-65809.5	-55809.5	-45809.5	-35809.5	-15809.5	4190.46	24190.5	44190.5	64190.5	84190.5	104190	124190	144190
	426.956	0.00549326	77723.7			-72723.7	-67723.7	-57723.7	-47723.7	-37723.7	-27723.7	-17723.7	-7723.69	2276.31	12276.3	22276.3	32276.3	42276.3	52276.3	62276.3	72276.3	82276.3	92276.3	102276	112276	122276	142276	162276	182276	202276	222276	242276	262276	282276	302276
	569.038	0.00518291	109791			-104791	-99791.3	-89791.3	-79791.3	-69791.3	-59791.3	-49791.3	-39791.3	-29791.3	-19791.3	-9791.32	208.681	10208.7	20208.7	30208.7	40208.7	50208.7	60208.7	70208.7	80208.7	90208.7	110209	130209	150209	170209	190209	210209	230209	250209	270209
	597.681	0.00617314	96819.6			-91819.6	-86819.6	-76819.6	-66819.6	-56819.6	-46819.6	-36819.6	-26819.6	-16819.6	-6819.64	3180.36	13180.4	23180.4	33180.4	43180.4	53180.4	63180.4	73180.4	83180.4	93180.4	103180	123180	143180	163180	183180	203180	223180	243180	263180	283180
	449.829	0.00338877	132741			-127741	-122741	-112741	-102741	-92741	-82741	-72741	-62741	-52741	-42741	-32741	-22741	-12741	-2740.96	7259.04	17259	27259	37259	47259	57259	67259	87259	107259	127259	147259	167259	187259	207259	227259	247259
	597.337	0.00419508	142390			-137390	-132390	-122390	-112390	-102390	-92389.9	-82389.9	-72389.9	-62389.9	-52389.9	-42389.9	-32389.9	-22389.9	-12389.9	-2389.86	7610.14	17610.1	27610.1	37610.1	47610.1	57610.1	77610.1	97610.1	117610	137610	157610	177610	197610	217610	237610
	659.406	0.0137407	47989.4			-42989.4	-37989.4	-27989.4	-17989.4	-7989.43	2010.57	12010.6	22010.6	32010.6	42010.6	52010.6	62010.6	72010.6	82010.6	92010.6	102011	112011	122011	132011	142011	152011	172011	192011	212011	232011	252011	272011	292011	312011	332011
	523.384	0.0128066	40868.4			-35868.4	-30868.4	-20868.4	-10868.4	-868.374	9131.63	19131.6	29131.6	39131.6	49131.6	59131.6	69131.6	79131.6	89131.6	99131.6	109132	119132	129132	139132	149132	159132	179132	199132	219132	239132	259132	279132	299132	319132	339132
	497.826	0.00780607	63774.2			-58774.2	-53774.2	-43774.2	-33774.2	-23774.2	-13774.2	-3774.19	6225.81	16225.8	26225.8	36225.8	46225.8	56225.8	66225.8	76225.8	86225.8	96225.8	106226	116226	126226	136226	156226	176226	196226	216226	236226	256226	276226	296226	316226
	488.549	0.00749206	65208.8			-60208.8	-55208.8	-45208.8	-35208.8	-25208.8	-15208.8	-5208.8	4791.2	14791.2	24791.2	34791.2	44791.2	54791.2	64791.2	74791.2	84791.2	94791.2	104791	114791	124791	134791	154791	174791	194791	214791	234791	254791	274791	294791	314791
	634.034	0.00564581	112302			-107302	-102302	-92301.7	-82301.7	-72301.7	-62301.7	-52301.7	-42301.7	-32301.7	-22301.7	-12301.7	-2301.68	7698.32	17698.3	27698.3	37698.3	47698.3	57698.3	67698.3	77698.3	87698.3	107698	127698	147698	167698	187698	207698	227698	247698	267698
	578.794	0.0043141	134163			-129163	-124163	-114163	-104163	-94163.2	-84163.2	-74163.2	-64163.2	-54163.2	-44163.2	-34163.2	-24163.2	-14163.2	-4163.19	5836.81	15836.8	25836.8	35836.8	45836.8	55836.8	65836.8	85836.8	105837	125837	145837	165837	185837	205837	225837	245837
	463.687	0.00702323	66022			-61022	-56022	-46022	-36022	-26022	-16022	-6021.95	3978.05	13978	23978	33978	43978	53978	63978	73978	83978	93978	103978	113978	123978	133978	153978	173978	193978	213978	233978	253978	273978	293978	313978
	553.562	0.00444701	124480			-119480	-114480	-104480	-94479.6	-84479.6	-74479.6	-64479.6	-54479.6	-44479.6	-34479.6	-24479.6	-14479.6	-4479.63	5520.37	15520.4	25520.4	35520.4	45520.4	55520.4	65520.4	75520.4	95520.4	115520	135520	155520	175520	195520	215520	235520	255520
	516.872	0.00705057	73309.3			-68309.3	-63309.3	-53309.3	-43309.3	-33309.3	-23309.3	-13309.3	-3309.3	6690.7	16690.7	26690.7	36690.7	46690.7	56690.7	66690.7	76690.7	86690.7	96690.7	106691	116691	126691	146691	166691	186691	206691	226691	246691	266691	286691	306691
	476.476	0.0127278	37435.8			-32435.8	-27435.8	-17435.8	-7435.83	2564.17	12564.2	22564.2	32564.2	42564.2	52564.2	62564.2	72564.2	82564.2	92564.2	102564	112564	122564	132564	142564	152564	162564	182564	202564	222564	242564	262564	282564	302564	322564	342564
	478.777	0.00662058	72316.5			-67316.5	-62316.5	-52316.5	-42316.5	-32316.5	-22316.5	-12316.5	-2316.46	7683.54	17683.5	27683.5	37683.5	47683.5	57683.5	67683.5	77683.5	87683.5	97683.5	107684	117684	127684	147684	167684	187684	207684	227684	247684	267684	287684	307684
	528.639	0.00529498	99837.8			-94837.8	-89837.8	-79837.8	-69837.8	-59837.8	-49837.8	-39837.8	-29837.8	-19837.8	-9837.82	162.183	10162.2	20162.2	30162.2	40162.2	50162.2	60162.2	70162.2	80162.2	90162.2	100162	120162	140162	160162	180162	200162	220162	240162	260162	280162
	525.669	0.00473003	111134			-106134	-101134	-91134.5	-81134.5	-71134.5	-61134.5	-51134.5	-41134.5	-31134.5	-21134.5	-11134.5	-1134.46	8865.54	18865.5	28865.5	38865.5	48865.5	58865.5	68865.5	78865.5	88865.5	108866	128866	148866	168866	188866	208866	228866	248866	268866
	565.238	0.00711356	79459.3			-74459.3	-69459.3	-59459.3	-49459.3	-39459.3	-29459.3	-19459.3	-9459.28	540.72	10540.7	20540.7	30540.7	40540.7	50540.7	60540.7	70540.7	80540.7	90540.7	100541	110541	120541	140541	160541	180541	200541	220541	240541	260541	280541	300541
	444.691	0.013481	32986.5			-27986.5	-22986.5	-12986.5	-2986.46	7013.54	17013.5	27013.5	37013.5	47013.5	57013.5	67013.5	77013.5	87013.5	97013.5	107014	117014	127014	137014	147014	157014	167014	187014	207014	227014	247014	267014	287014	307014	327014	347014
	486.045	0.00514006	94560.1			-89560.1	-84560.1	-74560.1	-64560.1	-54560.1	-44560.1	-34560.1	-24560.1	-14560.1	-4560.12	5439.88	15439.9	25439.9	35439.9	45439.9	55439.9	65439.9	75439.9	85439.9	95439.9	105440	125440	145440	165440	185440	205440	225440	245440	265440	285440
	564.653	0.00622724	90674.7			-85674.7	-80674.7	-70674.7	-60674.7	-50674.7	-40674.7	-30674.7	-20674.7	-10674.7	-674.719	9325.28	19325.3	29325.3	39325.3	49325.3	59325.3	69325.3	79325.3	89325.3	99325.3	109325	129325	149325	169325	189325	209325	229325	249325	269325	289325
	550.297	0.00952991	57744.2			-52744.2	-47744.2	-37744.2	-27744.2	-17744.2	-7744.19	2255.81	12255.8	22255.8	32255.8	42255.8	52255.8	62255.8	72255.8	82255.8	92255.8	102256	112256	122256	132256	142256	162256	182256	202256	222256	242256	262256	282256	302256	322256
	580.876	0.00493702	117657			-112657	-107657	-97657.2	-87657.2	-77657.2	-67657.2	-57657.2	-47657.2	-37657.2	-27657.2	-17657.2	-7657.19	2342.81	12342.8	22342.8	32342.8	42342.8	52342.8	62342.8	72342.8	82342.8	102343	122343	142343	162343	182343	202343	222343	242343	262343
	457.55	0.00803497	56944.8			-51944.8	-46944.8	-36944.8	-26944.8	-16944.8	-6944.85	3055.15	13055.2	23055.2	33055.2	43055.2	53055.2	63055.2	73055.2	83055.2	93055.2	103055	113055	123055	133055	143055	163055	183055	203055	223055	243055	263055	283055	303055	323055
	506.296	0.00391784	129228			-124228	-119228	-109228	-99228.5	-89228.5	-79228.5	-69228.5	-59228.5	-49228.5	-39228.5	-29228.5	-19228.5	-9228.5	771.5	10771.5	20771.5	30771.5	40771.5	50771.5	60771.5	70771.5	90771.5	110772	130772	150772	170772	190772	210772	230772	250772
	466.835	0.0063246	73812.6			-68812.6	-63812.6	-53812.6	-43812.6	-33812.6	-23812.6	-13812.6	-3812.62	6187.38	16187.4	26187.4	36187.4	46187.4	56187.4	66187.4	76187.4	86187.4	96187.4	106187	116187	126187	146187	166187	186187	206187	226187	246187	266187	286187	306187
	473.932	0.0117776	40240.1			-35240.1	-30240.1	-20240.1	-10240.1	-240.059	9759.94	19759.9	29759.9	39759.9	49759.9	59759.9	69759.9	79759.9	89759.9	99759.9	109760	119760	129760	139760	149760	159760	179760	199760	219760	239760	259760	279760	299760	319760	339760
	583.301	0.00208129	280259			-275259	-270259	-260259	-250259	-240259	-230259	-220259	-210259	-200259	-190259	-180259	-170259	-160259	-150259	-140259	-130259	-120259	-110259	-100259	-90259	-80259	-60259	-40259	-20259	-258.97	19741	39741	59741	79741	99741
	467.903	0.00521264	89763			-84763	-79763	-69763	-59763	-49763	-39763	-29763	-19763	-9763.02	236.982	10237	20237	30237	40237	50237	60237	70237	80237	90237	100237	110237	130237	150237	170237	190237	210237	230237	250237	270237	290237
	657.87	0.00771955	85221.3			-80221.3	-75221.3	-65221.3	-55221.3	-45221.3	-35221.3	-25221.3	-15221.3	-5221.34	4778.66	14778.7	24778.7	34778.7	44778.7	54778.7	64778.7	74778.7	84778.7	94778.7	104779	114779	134779	154779	174779	194779	214779	234779	254779	274779	294779
	521.153	0.00990338	52623.7			-47623.7	-42623.7	-32623.7	-22623.7	-12623.7	-2623.72	7376.28	17376.3	27376.3	37376.3	47376.3	57376.3	67376.3	77376.3	87376.3	97376.3	107376	117376	127376	137376	147376	167376	187376	207376	227376	247376	267376	287376	307376	327376
	543.528	0.00995312	54608.8			-49608.8	-44608.8	-34608.8	-24608.8	-14608.8	-4608.83	5391.17	15391.2	25391.2	35391.2	45391.2	55391.2	65391.2	75391.2	85391.2	95391.2	105391	115391	125391	135391	145391	165391	185391	205391	225391	245391	265391	285391	305391	325391
	398.844	0.00507753	78550.7			-73550.7	-68550.7	-58550.7	-48550.7	-38550.7	-28550.7	-18550.7	-8550.67	1449.33	11449.3	21449.3	31449.3	41449.3	51449.3	61449.3	71449.3	81449.3	91449.3	101449	111449	121449	141449	161449	181449	201449	221449	241449	261449	281449	301449
	596.348	0.00757504	78725.4			-73725.4	-68725.4	-58725.4	-48725.4	-38725.4	-28725.4	-18725.4	-8725.42	1274.58	11274.6	21274.6	31274.6	41274.6	51274.6	61274.6	71274.6	81274.6	91274.6	101275	111275	121275	141275	161275	181275	201275	221275	241275	261275	281275	301275
	515.561	0.00786243	65572.7			-60572.7	-55572.7	-45572.7	-35572.7	-25572.7	-15572.7	-5572.68	4427.32	14427.3	24427.3	34427.3	44427.3	54427.3	64427.3	74427.3	84427.3	94427.3	104427	114427	124427	134427	154427	174427	194427	214427	234427	254427	274427	294427	314427
	564.13	0.00423851	133096			-128096	-123096	-113096	-103096	-93096.3	-83096.3	-73096.3	-63096.3	-53096.3	-43096.3	-33096.3	-23096.3	-13096.3	-3096.3	6903.7	16903.7	26903.7	36903.7	46903.7	56903.7	66903.7	86903.7	106904	126904	146904	166904	186904	206904	226904	246904
	504.581	0.00651887	77403.1			-72403.1	-67403.1	-57403.1	-47403.1	-37403.1	-27403.1	-17403.1	-7403.11	2596.89	12596.9	22596.9	32596.9	42596.9	52596.9	62596.9	72596.9	82596.9	92596.9	102597	112597	122597	142597	162597	182597	202597	222597	242597	262597	282597	302597
	568.101	0.00756621	75084			-70084	-65084	-55084	-45084	-35084	-25084	-15084	-5083.99	4916.01	14916	24916	34916	44916	54916	64916	74916	84916	94916	104916	114916	124916	144916	164916	184916	204916	224916	244916	264916	284916	304916
	494.367	0.00545903	90559.5			-85559.5	-80559.5	-70559.5	-60559.5	-50559.5	-40559.5	-30559.5	-20559.5	-10559.5	-559.468	9440.53	19440.5	29440.5	39440.5	49440.5	59440.5	69440.5	79440.5	89440.5	99440.5	109441	129441	149441	169441	189441	209441	229441	249441	269441	289441
	411.366	0.00243188	169155			-164155	-159155	-149155	-139155	-129155	-119155	-109155	-99155.5	-89155.5	-79155.5	-69155.5	-59155.5	-49155.5	-39155.5	-29155.5	-19155.5	-9155.48	844.523	10844.5	20844.5	30844.5	50844.5	70844.5	90844.5	110845	130845	150845	170845	190845	210845
	626.984	0.0103565	60540.3			-55540.3	-50540.3	-40540.3	-30540.3	-20540.3	-10540.3	-540.297	9459.7	19459.7	29459.7	39459.7	49459.7	59459.7	69459.7	79459.7	89459.7	99459.7	109460	119460	129460	139460	159460	179460	199460	219460	239460	259460	279460	299460	319460
	586.013	0.00862434	67948.7			-62948.7	-57948.7	-47948.7	-37948.7	-27948.7	-17948.7	-7948.71	2051.29	12051.3	22051.3	32051.3	42051.3	52051.3	62051.3	72051.3	82051.3	92051.3	102051	112051	122051	132051	152051	172051	192051	212051	232051	252051	272051	292051	312051
	472.952	0.0070555	67033.1			-62033.1	-57033.1	-47033.1	-37033.1	-27033.1	-17033.1	-7033.08	2966.92	12966.9	22966.9	32966.9	42966.9	52966.9	62966.9	72966.9	82966.9	92966.9	102967	112967	122967	132967	152967	172967	192967	212967	232967	252967	272967	292967	312967
	629.731	0.00529523	118924			-113924	-108924	-98924	-88924	-78924	-68924	-58924	-48924	-38924	-28924	-18924	-8924.01	1075.99	11076	21076	31076	41076	51076	61076	71076	81076	101076	121076	141076	161076	181076	201076	221076	241076	261076
	529.773	0.00970665	54578.4			-49578.4	-44578.4	-34578.4	-24578.4	-14578.4	-4578.38	5421.62	15421.6	25421.6	35421.6	45421.6	55421.6	65421.6	75421.6	85421.6	95421.6	105422	115422	125422	135422	145422	165422	185422	205422	225422	245422	265422	285422	305422	325422
	489.597	0.00391808	124958			-119958	-114958	-104958	-94958.3	-84958.3	-74958.3	-64958.3	-54958.3	-44958.3	-34958.3	-24958.3	-14958.3	-4958.33	5041.67	15041.7	25041.7	35041.7	45041.7	55041.7	65041.7	75041.7	95041.7	115042	135042	155042	175042	195042	215042	235042	255042
	416.315	0.00644624	64582.6			-59582.6	-54582.6	-44582.6	-34582.6	-24582.6	-14582.6	-4582.64	5417.36	15417.4	25417.4	35417.4	45417.4	55417.4	65417.4	75417.4	85417.4	95417.4	105417	115417	125417	135417	155417	175417	195417	215417	235417	255417	275417	295417	315417
	607.902	0.0124302	48905.2			-43905.2	-38905.2	-28905.2	-18905.2	-8905.21	1094.79	11094.8	21094.8	31094.8	41094.8	51094.8	61094.8	71094.8	81094.8	91094.8	101095	111095	121095	131095	141095	151095	171095	191095	211095	231095	251095	271095	291095	311095	331095
	567.167	0.00317286	178756			-173756	-168756	-158756	-148756	-138756	-128756	-118756	-108756	-98755.6	-88755.6	-78755.6	-68755.6	-58755.6	-48755.6	-38755.6	-28755.6	-18755.6	-8755.57	1244.43	11244.4	21244.4	41244.4	61244.4	81244.4	101244	121244	141244	161244	181244	201244
	574.577	0.00566187	101482			-96481.8	-91481.8	-81481.8	-71481.8	-61481.8	-51481.8	-41481.8	-31481.8	-21481.8	-11481.8	-1481.83	8518.17	18518.2	28518.2	38518.2	48518.2	58518.2	68518.2	78518.2	88518.2	98518.2	118518	138518	158518	178518	198518	218518	238518	258518	278518
	391.825	0.00539511	72625.9			-67625.9	-62625.9	-52625.9	-42625.9	-32625.9	-22625.9	-12625.9	-2625.92	7374.08	17374.1	27374.1	37374.1	47374.1	57374.1	67374.1	77374.1	87374.1	97374.1	107374	117374	127374	147374	167374	187374	207374	227374	247374	267374	287374	307374
	523.65	0.00762348	68689.1			-63689.1	-58689.1	-48689.1	-38689.1	-28689.1	-18689.1	-8689.09	1310.91	11310.9	21310.9	31310.9	41310.9	51310.9	61310.9	71310.9	81310.9	91310.9	101311	111311	121311	131311	151311	171311	191311	211311	231311	251311	271311	291311	311311
	533.982	0.0135097	39525.9			-34525.9	-29525.9	-19525.9	-9525.93	474.065	10474.1	20474.1	30474.1	40474.1	50474.1	60474.1	70474.1	80474.1	90474.1	100474	110474	120474	130474	140474	150474	160474	180474	200474	220474	240474	260474	280474	300474	320474	340474
	604.817	0.00722356	83728.4			-78728.4	-73728.4	-63728.4	-53728.4	-43728.4	-33728.4	-23728.4	-13728.4	-3728.36	6271.64	16271.6	26271.6	36271.6	46271.6	56271.6	66271.6	76271.6	86271.6	96271.6	106272	116272	136272	156272	176272	196272	216272	236272	256272	276272	296272
	438.504	0.00655865	66858.9			-61858.9	-56858.9	-46858.9	-36858.9	-26858.9	-16858.9	-6858.86	3141.14	13141.1	23141.1	33141.1	43141.1	53141.1	63141.1	73141.1	83141.1	93141.1	103141	113141	123141	133141	153141	173141	193141	213141	233141	253141	273141	293141	313141
	475.304	0.0059806	79474.3			-74474.3	-69474.3	-59474.3	-49474.3	-39474.3	-29474.3	-19474.3	-9474.32	525.682	10525.7	20525.7	30525.7	40525.7	50525.7	60525.7	70525.7	80525.7	90525.7	100526	110526	120526	140526	160526	180526	200526	220526	240526	260526	280526	300526
	547.465	0.00863227	63420.7			-58420.7	-53420.7	-43420.7	-33420.7	-23420.7	-13420.7	-3420.69	6579.31	16579.3	26579.3	36579.3	46579.3	56579.3	66579.3	76579.3	86579.3	96579.3	106579	116579	126579	136579	156579	176579	196579	216579	236579	256579	276579	296579	316579
	443.142	0.00677581	65400.6			-60400.6	-55400.6	-45400.6	-35400.6	-25400.6	-15400.6	-5400.65	4599.35	14599.4	24599.4	34599.4	44599.4	54599.4	64599.4	74599.4	84599.4	94599.4	104599	114599	124599	134599	154599	174599	194599	214599	234599	254599	274599	294599	314599
	554.703	0.00480604	115418			-110418	-105418	-95417.9	-85417.9	-75417.9	-65417.9	-55417.9	-45417.9	-35417.9	-25417.9	-15417.9	-5417.86	4582.14	14582.1	24582.1	34582.1	44582.1	54582.1	64582.1	74582.1	84582.1	104582	124582	144582	164582	184582	204582	224582	244582	264582
	468.606	0.0118247	39629.5			-34629.5	-29629.5	-19629.5	-9629.53	370.466	10370.5	20370.5	30370.5	40370.5	50370.5	60370.5	70370.5	80370.5	90370.5	100370	110370	120370	130370	140370	150370	160370	180370	200370	220370	240370	260370	280370	300370	320370	340370
	560.244	0.00390911	143317			-138317	-133317	-123317	-113317	-103317	-93317.4	-83317.4	-73317.4	-63317.4	-53317.4	-43317.4	-33317.4	-23317.4	-13317.4	-3317.36	6682.64	16682.6	26682.6	36682.6	46682.6	56682.6	76682.6	96682.6	116683	136683	156683	176683	196683	216683	236683
	548.442	0.00451246	121539			-116539	-111539	-101539	-91539.4	-81539.4	-71539.4	-61539.4	-51539.4	-41539.4	-31539.4	-21539.4	-11539.4	-1539.42	8460.58	18460.6	28460.6	38460.6	48460.6	58460.6	68460.6	78460.6	98460.6	118461	138461	158461	178461	198461	218461	238461	258461
	504.245	0.00560546	89955.9			-84955.9	-79955.9	-69955.9	-59955.9	-49955.9	-39955.9	-29955.9	-19955.9	-9955.9	44.0979	10044.1	20044.1	30044.1	40044.1	50044.1	60044.1	70044.1	80044.1	90044.1	100044	110044	130044	150044	170044	190044	210044	230044	250044	270044	290044
	540.188	0.00467961	115434			-110434	-105434	-95434.5	-85434.5	-75434.5	-65434.5	-55434.5	-45434.5	-35434.5	-25434.5	-15434.5	-5434.5	4565.5	14565.5	24565.5	34565.5	44565.5	54565.5	64565.5	74565.5	84565.5	104566	124566	144566	164566	184566	204566	224566	244566	264566
	519.845	0.00653047	79603.1			-74603.1	-69603.1	-59603.1	-49603.1	-39603.1	-29603.1	-19603.1	-9603.05	396.95	10396.9	20396.9	30396.9	40396.9	50396.9	60396.9	70396.9	80396.9	90396.9	100397	110397	120397	140397	160397	180397	200397	220397	240397	260397	280397	300397
	619.311	0.00588797	105182			-100182	-95182.5	-85182.5	-75182.5	-65182.5	-55182.5	-45182.5	-35182.5	-25182.5	-15182.5	-5182.47	4817.53	14817.5	24817.5	34817.5	44817.5	54817.5	64817.5	74817.5	84817.5	94817.5	114818	134818	154818	174818	194818	214818	234818	254818	274818
	496.992	0.00888291	55949.3			-50949.3	-45949.3	-35949.3	-25949.3	-15949.3	-5949.26	4050.74	14050.7	24050.7	34050.7	44050.7	54050.7	64050.7	74050.7	84050.7	94050.7	104051	114051	124051	134051	144051	164051	184051	204051	224051	244051	264051	284051	304051	324051
	555.957	0.0114319	48631.9			-43631.9	-38631.9	-28631.9	-18631.9	-8631.85	1368.15	11368.1	21368.1	31368.1	41368.1	51368.1	61368.1	71368.1	81368.1	91368.1	101368	111368	121368	131368	141368	151368	171368	191368	211368	231368	251368	271368	291368	311368	331368
	407.391	0.00525893	77466.7			-72466.7	-67466.7	-57466.7	-47466.7	-37466.7	-27466.7	-17466.7	-7466.67	2533.33	12533.3	22533.3	32533.3	42533.3	52533.3	62533.3	72533.3	82533.3	92533.3	102533	112533	122533	142533	162533	182533	202533	222533	242533	262533	282533	302533
	478.132	0.00621832	76890.9			-71890.9	-66890.9	-56890.9	-46890.9	-36890.9	-26890.9	-16890.9	-6890.86	3109.14	13109.1	23109.1	33109.1	43109.1	53109.1	63109.1	73109.1	83109.1	93109.1	103109	113109	123109	143109	163109	183109	203109	223109	243109	263109	283109	303109
	532.818	0.00748641	71171.3			-66171.3	-61171.3	-51171.3	-41171.3	-31171.3	-21171.3	-11171.3	-1171.31	8828.69	18828.7	28828.7	38828.7	48828.7	58828.7	68828.7	78828.7	88828.7	98828.7	108829	118829	128829	148829	168829	188829	208829	228829	248829	268829	288829	308829
	508.794	0.0128051	39733.8			-34733.8	-29733.8	-19733.8	-9733.76	266.242	10266.2	20266.2	30266.2	40266.2	50266.2	60266.2	70266.2	80266.2	90266.2	100266	110266	120266	130266	140266	150266	160266	180266	200266	220266	240266	260266	280266	300266	320266	340266
	579.451	0.00840041	68978.9			-63978.9	-58978.9	-48978.9	-38978.9	-28978.9	-18978.9	-8978.89	1021.11	11021.1	21021.1	31021.1	41021.1	51021.1	61021.1	71021.1	81021.1	91021.1	101021	111021	121021	131021	151021	171021	191021	211021	231021	251021	271021	291021	311021
	511.477	0.00776344	65882.8			-60882.8	-55882.8	-45882.8	-35882.8	-25882.8	-15882.8	-5882.83	4117.17	14117.2	24117.2	34117.2	44117.2	54117.2	64117.2	74117.2	84117.2	94117.2	104117	114117	124117	134117	154117	174117	194117	214117	234117	254117	274117	294117	314117
	571.331	0.00674708	84678.2			-79678.2	-74678.2	-64678.2	-54678.2	-44678.2	-34678.2	-24678.2	-14678.2	-4678.16	5321.84	15321.8	25321.8	35321.8	45321.8	55321.8	65321.8	75321.8	85321.8	95321.8	105322	115322	135322	155322	175322	195322	215322	235322	255322	275322	295322
	425.177	0.0109608	38790.8			-33790.8	-28790.8	-18790.8	-8790.84	1209.16	11209.2	21209.2	31209.2	41209.2	51209.2	61209.2	71209.2	81209.2	91209.2	101209	111209	121209	131209	141209	151209	161209	181209	201209	221209	241209	261209	281209	301209	321209	341209
	599.519	0.00842661	71145.9			-66145.9	-61145.9	-51145.9	-41145.9	-31145.9	-21145.9	-11145.9	-1145.91	8854.09	18854.1	28854.1	38854.1	48854.1	58854.1	68854.1	78854.1	88854.1	98854.1	108854	118854	128854	148854	168854	188854	208854	228854	248854	268854	288854	308854
	688.427	0.00909862	75662.8			-70662.8	-65662.8	-55662.8	-45662.8	-35662.8	-25662.8	-15662.8	-5662.81	4337.19	14337.2	24337.2	34337.2	44337.2	54337.2	64337.2	74337.2	84337.2	94337.2	104337	114337	124337	144337	164337	184337	204337	224337	244337	264337	284337	304337
	495.094	0.00339072	146014			-141014	-136014	-126014	-116014	-106014	-96014.3	-86014.3	-76014.3	-66014.3	-56014.3	-46014.3	-36014.3	-26014.3	-16014.3	-6014.29	3985.71	13985.7	23985.7	33985.7	43985.7	53985.7	73985.7	93985.7	113986	133986	153986	173986	193986	213986	233986
	414.323	0.00493633	83933.4			-78933.4	-73933.4	-63933.4	-53933.4	-43933.4	-33933.4	-23933.4	-13933.4	-3933.43	6066.57	16066.6	26066.6	36066.6	46066.6	56066.6	66066.6	76066.6	86066.6	96066.6	106067	116067	136067	156067	176067	196067	216067	236067	256067	276067	296067
	631.494	0.00225753	279728			-274728	-269728	-259728	-249728	-239728	-229728	-219728	-209728	-199728	-189728	-179728	-169728	-159728	-149728	-139728	-129728	-119728	-109728	-99727.7	-89727.7	-79727.7	-59727.7	-39727.7	-19727.7	272.327	20272.3	40272.3	60272.3	80272.3	100272
	511.326	0.00907499	56344.6			-51344.6	-46344.6	-36344.6	-26344.6	-16344.6	-6344.59	3655.41	13655.4	23655.4	33655.4	43655.4	53655.4	63655.4	73655.4	83655.4	93655.4	103655	113655	123655	133655	143655	163655	183655	203655	223655	243655	263655	283655	303655	323655
	618.488	0.00687682	89938.1			-84938.1	-79938.1	-69938.1	-59938.1	-49938.1	-39938.1	-29938.1	-19938.1	-9938.13	61.8652	10061.9	20061.9	30061.9	40061.9	50061.9	60061.9	70061.9	80061.9	90061.9	100062	110062	130062	150062	170062	190062	210062	230062	250062	270062	290062
	437.722	0.0027118	161414			-156414	-151414	-141414	-131414	-121414	-111414	-101414	-91413.7	-81413.7	-71413.7	-61413.7	-51413.7	-41413.7	-31413.7	-21413.7	-11413.7	-1413.73	8586.27	18586.3	28586.3	38586.3	58586.3	78586.3	98586.3	118586	138586	158586	178586	198586	218586
	500.61	0.00535044	93564.3			-88564.3	-83564.3	-73564.3	-63564.3	-53564.3	-43564.3	-33564.3	-23564.3	-13564.3	-3564.32	6435.68	16435.7	26435.7	36435.7	46435.7	56435.7	66435.7	76435.7	86435.7	96435.7	106436	126436	146436	166436	186436	206436	226436	246436	266436	286436
	446.392	0.0065009	68666.1			-63666.1	-58666.1	-48666.1	-38666.1	-28666.1	-18666.1	-8666.14	1333.86	11333.9	21333.9	31333.9	41333.9	51333.9	61333.9	71333.9	81333.9	91333.9	101334	111334	121334	131334	151334	171334	191334	211334	231334	251334	271334	291334	311334
	498.583	0.0166965	29861.5			-24861.5	-19861.5	-9861.5	138.502	10138.5	20138.5	30138.5	40138.5	50138.5	60138.5	70138.5	80138.5	90138.5	100139	110139	120139	130139	140139	150139	160139	170139	190139	210139	230139	250139	270139	290139	310139	330139	350139
	512.128	0.00864902	59212.3			-54212.3	-49212.3	-39212.3	-29212.3	-19212.3	-9212.32	787.68	10787.7	20787.7	30787.7	40787.7	50787.7	60787.7	70787.7	80787.7	90787.7	100788	110788	120788	130788	140788	160788	180788	200788	220788	240788	260788	280788	300788	320788
	505.228	0.00502039	100635			-95635.1	-90635.1	-80635.1	-70635.1	-60635.1	-50635.1	-40635.1	-30635.1	-20635.1	-10635.1	-635.124	9364.88	19364.9	29364.9	39364.9	49364.9	59364.9	69364.9	79364.9	89364.9	99364.9	119365	139365	159365	179365	199365	219365	239365	259365	279365
	555.702	0.0150194	36999			-31999	-26999	-16999	-6999.03	3000.97	13001	23001	33001	43001	53001	63001	73001	83001	93001	103001	113001	123001	133001	143001	153001	163001	183001	203001	223001	243001	263001	283001	303001	323001	343001
	459.552	0.0128205	35845			-30845	-25845	-15845	-5844.98	4155.02	14155	24155	34155	44155	54155	64155	74155	84155	94155	104155	114155	124155	134155	144155	154155	164155	184155	204155	224155	244155	264155	284155	304155	324155	344155
	501.649	0.0101222	49559			-44559	-39559	-29559	-19559	-9559.04	440.956	10441	20441	30441	40441	50441	60441	70441	80441	90441	100441	110441	120441	130441	140441	150441	170441	190441	210441	230441	250441	270441	290441	310441	330441
	463.211	0.00890849	51996.6			-46996.6	-41996.6	-31996.6	-21996.6	-11996.6	-1996.57	8003.43	18003.4	28003.4	38003.4	48003.4	58003.4	68003.4	78003.4	88003.4	98003.4	108003	118003	128003	138003	148003	168003	188003	208003	228003	248003	268003	288003	308003	328003
	450.361	0.010466	43030.8			-38030.8	-33030.8	-23030.8	-13030.8	-3030.83	6969.17	16969.2	26969.2	36969.2	46969.2	56969.2	66969.2	76969.2	86969.2	96969.2	106969	116969	126969	136969	146969	156969	176969	196969	216969	236969	256969	276969	296969	316969	336969
	543.14	0.00805216	67452.8			-62452.8	-57452.8	-47452.8	-37452.8	-27452.8	-17452.8	-7452.76	2547.24	12547.2	22547.2	32547.2	42547.2	52547.2	62547.2	72547.2	82547.2	92547.2	102547	112547	122547	132547	152547	172547	192547	212547	232547	252547	272547	292547	312547
	659.099	0.00492648	133787			-128787	-123787	-113787	-103787	-93787.1	-83787.1	-73787.1	-63787.1	-53787.1	-43787.1	-33787.1	-23787.1	-13787.1	-3787.05	6212.95	16212.9	26212.9	36212.9	46212.9	56212.9	66212.9	86212.9	106213	126213	146213	166213	186213	206213	226213	246213
	494.987	0.0066843	74052.2			-69052.2	-64052.2	-54052.2	-44052.2	-34052.2	-24052.2	-14052.2	-4052.2	5947.8	15947.8	25947.8	35947.8	45947.8	55947.8	65947.8	75947.8	85947.8	95947.8	105948	115948	125948	145948	165948	185948	205948	225948	245948	265948	285948	305948
	472.39	0.0119771	39441			-34441	-29441	-19441	-9441.03	558.972	10559	20559	30559	40559	50559	60559	70559	80559	90559	100559	110559	120559	130559	140559	150559	160559	180559	200559	220559	240559	260559	280559	300559	320559	340559
	460.005	0.00821428	56000.6			-51000.6	-46000.6	-36000.6	-26000.6	-16000.6	-6000.64	3999.36	13999.4	23999.4	33999.4	43999.4	53999.4	63999.4	73999.4	83999.4	93999.4	103999	113999	123999	133999	143999	163999	183999	203999	223999	243999	263999	283999	303999	323999
	388.291	0.00853599	45488.7			-40488.7	-35488.7	-25488.7	-15488.7	-5488.69	4511.31	14511.3	24511.3	34511.3	44511.3	54511.3	64511.3	74511.3	84511.3	94511.3	104511	114511	124511	134511	144511	154511	174511	194511	214511	234511	254511	274511	294511	314511	334511
	553.683	0.00909632	60868.9			-55868.9	-50868.9	-40868.9	-30868.9	-20868.9	-10868.9	-868.87	9131.13	19131.1	29131.1	39131.1	49131.1	59131.1	69131.1	79131.1	89131.1	99131.1	109131	119131	129131	139131	159131	179131	199131	219131	239131	259131	279131	299131	319131
	574.264	0.0124706	46049.4			-41049.4	-36049.4	-26049.4	-16049.4	-6049.43	3950.57	13950.6	23950.6	33950.6	43950.6	53950.6	63950.6	73950.6	83950.6	93950.6	103951	113951	123951	133951	143951	153951	173951	193951	213951	233951	253951	273951	293951	313951	333951
	496.556	0.00721905	68784.2			-63784.2	-58784.2	-48784.2	-38784.2	-28784.2	-18784.2	-8784.2	1215.8	11215.8	21215.8	31215.8	41215.8	51215.8	61215.8	71215.8	81215.8	91215.8	101216	111216	121216	131216	151216	171216	191216	211216	231216	251216	271216	291216	311216
	518.335	0.00815676	63546.6			-58546.6	-53546.6	-43546.6	-33546.6	-23546.6	-13546.6	-3546.61	6453.39	16453.4	26453.4	36453.4	46453.4	56453.4	66453.4	76453.4	86453.4	96453.4	106453	116453	126453	136453	156453	176453	196453	216453	236453	256453	276453	296453	316453
	663.339	0.0128789	51505.8			-46505.8	-41505.8	-31505.8	-21505.8	-11505.8	-1505.77	8494.23	18494.2	28494.2	38494.2	48494.2	58494.2	68494.2	78494.2	88494.2	98494.2	108494	118494	128494	138494	148494	168494	188494	208494	228494	248494	268494	288494	308494	328494
	513.705	0.00816158	62941.8			-57941.8	-52941.8	-42941.8	-32941.8	-22941.8	-12941.8	-2941.84	7058.16	17058.2	27058.2	37058.2	47058.2	57058.2	67058.2	77058.2	87058.2	97058.2	107058	117058	127058	137058	157058	177058	197058	217058	237058	257058	277058	297058	317058
	518.851	0.0108864	47660.5			-42660.5	-37660.5	-27660.5	-17660.5	-7660.46	2339.54	12339.5	22339.5	32339.5	42339.5	52339.5	62339.5	72339.5	82339.5	92339.5	102340	112340	122340	132340	142340	152340	172340	192340	212340	232340	252340	272340	292340	312340	332340
	474.625	0.00549954	86302.6			-81302.6	-76302.6	-66302.6	-56302.6	-46302.6	-36302.6	-26302.6	-16302.6	-6302.64	3697.36	13697.4	23697.4	33697.4	43697.4	53697.4	63697.4	73697.4	83697.4	93697.4	103697	113697	133697	153697	173697	193697	213697	233697	253697	273697	293697
	587.55	0.00746087	78750.9			-73750.9	-68750.9	-58750.9	-48750.9	-38750.9	-28750.9	-18750.9	-8750.86	1249.14	11249.1	21249.1	31249.1	41249.1	51249.1	61249.1	71249.1	81249.1	91249.1	101249	111249	121249	141249	161249	181249	201249	221249	241249	261249	281249	301249
	501.842	0.00777978	64506			-59506	-54506	-44506	-34506	-24506	-14506	-4505.95	5494.05	15494	25494	35494	45494	55494	65494	75494	85494	95494	105494	115494	125494	135494	155494	175494	195494	215494	235494	255494	275494	295494	315494
	431.254	0.00507696	84943.3			-79943.3	-74943.3	-64943.3	-54943.3	-44943.3	-34943.3	-24943.3	-14943.3	-4943.34	5056.66	15056.7	25056.7	35056.7	45056.7	55056.7	65056.7	75056.7	85056.7	95056.7	105057	115057	135057	155057	175057	195057	215057	235057	255057	275057	295057
	471.551	0.00802663	58748.3			-53748.3	-48748.3	-38748.3	-28748.3	-18748.3	-8748.25	1251.75	11251.7	21251.7	31251.7	41251.7	51251.7	61251.7	71251.7	81251.7	91251.7	101252	111252	121252	131252	141252	161252	181252	201252	221252	241252	261252	281252	301252	321252
	516.907	0.00645263	80107.9			-75107.9	-70107.9	-60107.9	-50107.9	-40107.9	-30107.9	-20107.9	-10107.9	-107.949	9892.05	19892.1	29892.1	39892.1	49892.1	59892.1	69892.1	79892.1	89892.1	99892.1	109892	119892	139892	159892	179892	199892	219892	239892	259892	279892	299892
	450.999	0.00741349	60834.9			-55834.9	-50834.9	-40834.9	-30834.9	-20834.9	-10834.9	-834.948	9165.05	19165.1	29165.1	39165.1	49165.1	59165.1	69165.1	79165.1	89165.1	99165.1	109165	119165	129165	139165	159165	179165	199165	219165	239165	259165	279165	299165	319165
	450.61	0.00522604	86224			-81224	-76224	-66224	-56224	-46224	-36224	-26224	-16224	-6224.02	3775.98	13776	23776	33776	43776	53776	63776	73776	83776	93776	103776	113776	133776	153776	173776	193776	213776	233776	253776	273776	293776
	602.864	0.00762064	79109.3			-74109.3	-69109.3	-59109.3	-49109.3	-39109.3	-29109.3	-19109.3	-9109.29	890.707	10890.7	20890.7	30890.7	40890.7	50890.7	60890.7	70890.7	80890.7	90890.7	100891	110891	120891	140891	160891	180891	200891	220891	240891	260891	280891	300891
	599.309	0.0080587	74368			-69368	-64368	-54368	-44368	-34368	-24368	-14368	-4368.03	5631.97	15632	25632	35632	45632	55632	65632	75632	85632	95632	105632	115632	125632	145632	165632	185632	205632	225632	245632	265632	285632	305632
	618.357	0.00628477	98389.8			-93389.8	-88389.8	-78389.8	-68389.8	-58389.8	-48389.8	-38389.8	-28389.8	-18389.8	-8389.77	1610.23	11610.2	21610.2	31610.2	41610.2	51610.2	61610.2	71610.2	81610.2	91610.2	101610	121610	141610	161610	181610	201610	221610	241610	261610	281610
	539.741	0.00752529	71723.6			-66723.6	-61723.6	-51723.6	-41723.6	-31723.6	-21723.6	-11723.6	-1723.62	8276.38	18276.4	28276.4	38276.4	48276.4	58276.4	68276.4	78276.4	88276.4	98276.4	108276	118276	128276	148276	168276	188276	208276	228276	248276	268276	288276	308276
	570.883	0.00712586	80114.3			-75114.3	-70114.3	-60114.3	-50114.3	-40114.3	-30114.3	-20114.3	-10114.3	-114.305	9885.69	19885.7	29885.7	39885.7	49885.7	59885.7	69885.7	79885.7	89885.7	99885.7	109886	119886	139886	159886	179886	199886	219886	239886	259886	279886	299886
	539.633	0.0056121	96155.2			-91155.2	-86155.2	-76155.2	-66155.2	-56155.2	-46155.2	-36155.2	-26155.2	-16155.2	-6155.21	3844.79	13844.8	23844.8	33844.8	43844.8	53844.8	63844.8	73844.8	83844.8	93844.8	103845	123845	143845	163845	183845	203845	223845	243845	263845	283845
	433.619	0.00703422	61644.2			-56644.2	-51644.2	-41644.2	-31644.2	-21644.2	-11644.2	-1644.2	8355.8	18355.8	28355.8	38355.8	48355.8	58355.8	68355.8	78355.8	88355.8	98355.8	108356	118356	128356	138356	158356	178356	198356	218356	238356	258356	278356	298356	318356
	485.693	0.00608413	79829.4			-74829.4	-69829.4	-59829.4	-49829.4	-39829.4	-29829.4	-19829.4	-9829.44	170.562	10170.6	20170.6	30170.6	40170.6	50170.6	60170.6	70170.6	80170.6	90170.6	100171	110171	120171	140171	160171	180171	200171	220171	240171	260171	280171	300171
	585.358	0.00476876	122748			-117748	-112748	-102748	-92748.3	-82748.3	-72748.3	-62748.3	-52748.3	-42748.3	-32748.3	-22748.3	-12748.3	-2748.33	7251.67	17251.7	27251.7	37251.7	47251.7	57251.7	67251.7	77251.7	97251.7	117252	137252	157252	177252	197252	217252	237252	257252
	571.5	0.00776802	73570.8			-68570.8	-63570.8	-53570.8	-43570.8	-33570.8	-23570.8	-13570.8	-3570.79	6429.21	16429.2	26429.2	36429.2	46429.2	56429.2	66429.2	76429.2	86429.2	96429.2	106429	116429	126429	146429	166429	186429	206429	226429	246429	266429	286429	306429
	483.072	0.0109467	44129.3			-39129.3	-34129.3	-24129.3	-14129.3	-4129.33	5870.67	15870.7	25870.7	35870.7	45870.7	55870.7	65870.7	75870.7	85870.7	95870.7	105871	115871	125871	135871	145871	155871	175871	195871	215871	235871	255871	275871	295871	315871	335871
	575.649	0.00669059	86038.7			-81038.7	-76038.7	-66038.7	-56038.7	-46038.7	-36038.7	-26038.7	-16038.7	-6038.71	3961.29	13961.3	23961.3	33961.3	43961.3	53961.3	63961.3	73961.3	83961.3	93961.3	103961	113961	133961	153961	173961	193961	213961	233961	253961	273961	293961
	462.846	0.00847356	54622.3			-49622.3	-44622.3	-34622.3	-24622.3	-14622.3	-4622.33	5377.67	15377.7	25377.7	35377.7	45377.7	55377.7	65377.7	75377.7	85377.7	95377.7	105378	115378	125378	135378	145378	165378	185378	205378	225378	245378	265378	285378	305378	325378
	567.439	0.0106497	53282.3			-48282.3	-43282.3	-33282.3	-23282.3	-13282.3	-3282.3	6717.7	16717.7	26717.7	36717.7	46717.7	56717.7	66717.7	76717.7	86717.7	96717.7	106718	116718	126718	136718	146718	166718	186718	206718	226718	246718	266718	286718	306718	326718
	512.627	0.0111629	45922.5			-40922.5	-35922.5	-25922.5	-15922.5	-5922.46	4077.54	14077.5	24077.5	34077.5	44077.5	54077.5	64077.5	74077.5	84077.5	94077.5	104078	114078	124078	134078	144078	154078	174078	194078	214078	234078	254078	274078	294078	314078	334078
	591.022	0.0107671	54891.3			-49891.3	-44891.3	-34891.3	-24891.3	-14891.3	-4891.3	5108.7	15108.7	25108.7	35108.7	45108.7	55108.7	65108.7	75108.7	85108.7	95108.7	105109	115109	125109	135109	145109	165109	185109	205109	225109	245109	265109	285109	305109	325109
	580.128	0.00772893	75059.3			-70059.3	-65059.3	-55059.3	-45059.3	-35059.3	-25059.3	-15059.3	-5059.29	4940.71	14940.7	24940.7	34940.7	44940.7	54940.7	64940.7	74940.7	84940.7	94940.7	104941	114941	124941	144941	164941	184941	204941	224941	244941	264941	284941	304941
	521.79	0.00728971	71579			-66579	-61579	-51579	-41579	-31579	-21579	-11579	-1579.04	8420.96	18421	28421	38421	48421	58421	68421	78421	88421	98421	108421	118421	128421	148421	168421	188421	208421	228421	248421	268421	288421	308421
	494.152	0.00714705	69140.8			-64140.8	-59140.8	-49140.8	-39140.8	-29140.8	-19140.8	-9140.8	859.197	10859.2	20859.2	30859.2	40859.2	50859.2	60859.2	70859.2	80859.2	90859.2	100859	110859	120859	130859	150859	170859	190859	210859	230859	250859	270859	290859	310859
	493.316	0.00507191	97264.4			-92264.4	-87264.4	-77264.4	-67264.4	-57264.4	-47264.4	-37264.4	-27264.4	-17264.4	-7264.38	2735.62	12735.6	22735.6	32735.6	42735.6	52735.6	62735.6	72735.6	82735.6	92735.6	102736	122736	142736	162736	182736	202736	222736	242736	262736	282736
	468.877	0.00364247	128725			-123725	-118725	-108725	-98725.1	-88725.1	-78725.1	-68725.1	-58725.1	-48725.1	-38725.1	-28725.1	-18725.1	-8725.14	1274.86	11274.9	21274.9	31274.9	41274.9	51274.9	61274.9	71274.9	91274.9	111275	131275	151275	171275	191275	211275	231275	251275
	552.493	0.00494638	111696			-106696	-101696	-91696.4	-81696.4	-71696.4	-61696.4	-51696.4	-41696.4	-31696.4	-21696.4	-11696.4	-1696.41	8303.59	18303.6	28303.6	38303.6	48303.6	58303.6	68303.6	78303.6	88303.6	108304	128304	148304	168304	188304	208304	228304	248304	268304
	468.397	0.0079839	58667.7			-53667.7	-48667.7	-38667.7	-28667.7	-18667.7	-8667.66	1332.34	11332.3	21332.3	31332.3	41332.3	51332.3	61332.3	71332.3	81332.3	91332.3	101332	111332	121332	131332	141332	161332	181332	201332	221332	241332	261332	281332	301332	321332
	514.668	0.0106249	48440			-43440	-38440	-28440	-18440	-8439.99	1560.01	11560	21560	31560	41560	51560	61560	71560	81560	91560	101560	111560	121560	131560	141560	151560	171560	191560	211560	231560	251560	271560	291560	311560	331560
	618.009	0.00354176	174492			-169492	-164492	-154492	-144492	-134492	-124492	-114492	-104492	-94492.3	-84492.3	-74492.3	-64492.3	-54492.3	-44492.3	-34492.3	-24492.3	-14492.3	-4492.27	5507.73	15507.7	25507.7	45507.7	65507.7	85507.7	105508	125508	145508	165508	185508	205508
	597.182	0.00567832	105169			-100169	-95168.8	-85168.8	-75168.8	-65168.8	-55168.8	-45168.8	-35168.8	-25168.8	-15168.8	-5168.81	4831.19	14831.2	24831.2	34831.2	44831.2	54831.2	64831.2	74831.2	84831.2	94831.2	114831	134831	154831	174831	194831	214831	234831	254831	274831
	510.006	0.0103387	49329.9			-44329.9	-39329.9	-29329.9	-19329.9	-9329.93	670.068	10670.1	20670.1	30670.1	40670.1	50670.1	60670.1	70670.1	80670.1	90670.1	100670	110670	120670	130670	140670	150670	170670	190670	210670	230670	250670	270670	290670	310670	330670
	634.833	0.00727884	87216.3			-82216.3	-77216.3	-67216.3	-57216.3	-47216.3	-37216.3	-27216.3	-17216.3	-7216.29	2783.71	12783.7	22783.7	32783.7	42783.7	52783.7	62783.7	72783.7	82783.7	92783.7	102784	112784	132784	152784	172784	192784	212784	232784	252784	272784	292784
	441.688	0.0102346	43156.5			-38156.5	-33156.5	-23156.5	-13156.5	-3156.47	6843.53	16843.5	26843.5	36843.5	46843.5	56843.5	66843.5	76843.5	86843.5	96843.5	106844	116844	126844	136844	146844	156844	176844	196844	216844	236844	256844	276844	296844	316844	336844
	533.138	0.00495261	107648			-102648	-97648	-87648	-77648	-67648	-57648	-47648	-37648	-27648	-17648	-7648.04	2351.96	12352	22352	32352	42352	52352	62352	72352	82352	92352	112352	132352	152352	172352	192352	212352	232352	252352	272352
	554.566	0.0060609	91498.9			-86498.9	-81498.9	-71498.9	-61498.9	-51498.9	-41498.9	-31498.9	-21498.9	-11498.9	-1498.86	8501.14	18501.1	28501.1	38501.1	48501.1	58501.1	68501.1	78501.1	88501.1	98501.1	108501	128501	148501	168501	188501	208501	228501	248501	268501	288501
	601.455	0.00453682	132572			-127572	-122572	-112572	-102572	-92571.9	-82571.9	-72571.9	-62571.9	-52571.9	-42571.9	-32571.9	-22571.9	-12571.9	-2571.87	7428.13	17428.1	27428.1	37428.1	47428.1	57428.1	67428.1	87428.1	107428	127428	147428	167428	187428	207428	227428	247428
	511.866	0.00742472	68940.8			-63940.8	-58940.8	-48940.8	-38940.8	-28940.8	-18940.8	-8940.81	1059.19	11059.2	21059.2	31059.2	41059.2	51059.2	61059.2	71059.2	81059.2	91059.2	101059	111059	121059	131059	151059	171059	191059	211059	231059	251059	271059	291059	311059
	595.394	0.00473483	125748			-120748	-115748	-105748	-95747.9	-85747.9	-75747.9	-65747.9	-55747.9	-45747.9	-35747.9	-25747.9	-15747.9	-5747.92	4252.08	14252.1	24252.1	34252.1	44252.1	54252.1	64252.1	74252.1	94252.1	114252	134252	154252	174252	194252	214252	234252	254252
	507.654	0.00612554	82875			-77875	-72875	-62875	-52875	-42875	-32875	-22875	-12875	-2874.99	7125.01	17125	27125	37125	47125	57125	67125	77125	87125	97125	107125	117125	137125	157125	177125	197125	217125	237125	257125	277125	297125
	556.461	0.0148617	37442.6			-32442.6	-27442.6	-17442.6	-7442.58	2557.42	12557.4	22557.4	32557.4	42557.4	52557.4	62557.4	72557.4	82557.4	92557.4	102557	112557	122557	132557	142557	152557	162557	182557	202557	222557	242557	262557	282557	302557	322557	342557
	616.981	0.0131232	47014.7			-42014.7	-37014.7	-27014.7	-17014.7	-7014.68	2985.32	12985.3	22985.3	32985.3	42985.3	52985.3	62985.3	72985.3	82985.3	92985.3	102985	112985	122985	132985	142985	152985	172985	192985	212985	232985	252985	272985	292985	312985	332985
	641.808	0.005321	120618			-115618	-110618	-100618	-90618	-80618	-70618	-60618	-50618	-40618	-30618	-20618	-10618	-617.965	9382.04	19382	29382	39382	49382	59382	69382	79382	99382	119382	139382	159382	179382	199382	219382	239382	259382
	579.008	0.00864359	66986.9			-61986.9	-56986.9	-46986.9	-36986.9	-26986.9	-16986.9	-6986.9	3013.1	13013.1	23013.1	33013.1	43013.1	53013.1	63013.1	73013.1	83013.1	93013.1	103013	113013	123013	133013	153013	173013	193013	213013	233013	253013	273013	293013	313013
	429.894	0.00456977	94073.4			-89073.4	-84073.4	-74073.4	-64073.4	-54073.4	-44073.4	-34073.4	-24073.4	-14073.4	-4073.38	5926.62	15926.6	25926.6	35926.6	45926.6	55926.6	65926.6	75926.6	85926.6	95926.6	105927	125927	145927	165927	185927	205927	225927	245927	265927	285927
	508.639	0.00503979	100925			-95924.7	-90924.7	-80924.7	-70924.7	-60924.7	-50924.7	-40924.7	-30924.7	-20924.7	-10924.7	-924.674	9075.33	19075.3	29075.3	39075.3	49075.3	59075.3	69075.3	79075.3	89075.3	99075.3	119075	139075	159075	179075	199075	219075	239075	259075	279075
	577.518	0.026274	21980.6			-16980.6	-11980.6	-1980.6	8019.4	18019.4	28019.4	38019.4	48019.4	58019.4	68019.4	78019.4	88019.4	98019.4	108019	118019	128019	138019	148019	158019	168019	178019	198019	218019	238019	258019	278019	298019	318019	338019	358019
	596.375	0.00697907	85451.8			-80451.8	-75451.8	-65451.8	-55451.8	-45451.8	-35451.8	-25451.8	-15451.8	-5451.83	4548.17	14548.2	24548.2	34548.2	44548.2	54548.2	64548.2	74548.2	84548.2	94548.2	104548	114548	134548	154548	174548	194548	214548	234548	254548	274548	294548
	423.123	0.00717352	58984			-53984	-48984	-38984	-28984	-18984	-8983.97	1016.03	11016	21016	31016	41016	51016	61016	71016	81016	91016	101016	111016	121016	131016	141016	161016	181016	201016	221016	241016	261016	281016	301016	321016
	619.08	0.0101761	60836.9			-55836.9	-50836.9	-40836.9	-30836.9	-20836.9	-10836.9	-836.938	9163.06	19163.1	29163.1	39163.1	49163.1	59163.1	69163.1	79163.1	89163.1	99163.1	109163	119163	129163	139163	159163	179163	199163	219163	239163	259163	279163	299163	319163
	503.207	0.00943507	53333.6			-48333.6	-43333.6	-33333.6	-23333.6	-13333.6	-3333.65	6666.35	16666.4	26666.4	36666.4	46666.4	56666.4	66666.4	76666.4	86666.4	96666.4	106666	116666	126666	136666	146666	166666	186666	206666	226666	246666	266666	286666	306666	326666
	509.953	0.00659256	77352.7			-72352.7	-67352.7	-57352.7	-47352.7	-37352.7	-27352.7	-17352.7	-7352.74	2647.26	12647.3	22647.3	32647.3	42647.3	52647.3	62647.3	72647.3	82647.3	92647.3	102647	112647	122647	142647	162647	182647	202647	222647	242647	262647	282647	302647
	534.267	0.00452774	117999			-112999	-107999	-97998.6	-87998.6	-77998.6	-67998.6	-57998.6	-47998.6	-37998.6	-27998.6	-17998.6	-7998.55	2001.45	12001.4	22001.4	32001.4	42001.4	52001.4	62001.4	72001.4	82001.4	102001	122001	142001	162001	182001	202001	222001	242001	262001
	539.442	0.00305621	176507			-171507	-166507	-156507	-146507	-136507	-126507	-116507	-106507	-96506.9	-86506.9	-76506.9	-66506.9	-56506.9	-46506.9	-36506.9	-26506.9	-16506.9	-6506.93	3493.07	13493.1	23493.1	43493.1	63493.1	83493.1	103493	123493	143493	163493	183493	203493
	519.236	0.00702704	73891.1			-68891.1	-63891.1	-53891.1	-43891.1	-33891.1	-23891.1	-13891.1	-3891.13	6108.87	16108.9	26108.9	36108.9	46108.9	56108.9	66108.9	76108.9	86108.9	96108.9	106109	116109	126109	146109	166109	186109	206109	226109	246109	266109	286109	306109
	473.982	0.00516327	91798.8			-86798.8	-81798.8	-71798.8	-61798.8	-51798.8	-41798.8	-31798.8	-21798.8	-11798.8	-1798.8	8201.2	18201.2	28201.2	38201.2	48201.2	58201.2	68201.2	78201.2	88201.2	98201.2	108201	128201	148201	168201	188201	208201	228201	248201	268201	288201
	520.984	0.00719831	72375.9			-67375.9	-62375.9	-52375.9	-42375.9	-32375.9	-22375.9	-12375.9	-2375.85	7624.15	17624.1	27624.1	37624.1	47624.1	57624.1	67624.1	77624.1	87624.1	97624.1	107624	117624	127624	147624	167624	187624	207624	227624	247624	267624	287624	307624
	547.898	0.0077812	70413.1			-65413.1	-60413.1	-50413.1	-40413.1	-30413.1	-20413.1	-10413.1	-413.101	9586.9	19586.9	29586.9	39586.9	49586.9	59586.9	69586.9	79586.9	89586.9	99586.9	109587	119587	129587	149587	169587	189587	209587	229587	249587	269587	289587	309587
	526.984	0.00361562	145752			-140752	-135752	-125752	-115752	-105752	-95752	-85752	-75752	-65752	-55752	-45752	-35752	-25752	-15752	-5752	4248	14248	24248	34248	44248	54248	74248	94248	114248	134248	154248	174248	194248	214248	234248
	530.496	0.00773608	68574.2			-63574.2	-58574.2	-48574.2	-38574.2	-28574.2	-18574.2	-8574.23	1425.77	11425.8	21425.8	31425.8	41425.8	51425.8	61425.8	71425.8	81425.8	91425.8	101426	111426	121426	131426	151426	171426	191426	211426	231426	251426	271426	291426	311426
	646.929	0.00894348	72335.2			-67335.2	-62335.2	-52335.2	-42335.2	-32335.2	-22335.2	-12335.2	-2335.21	7664.79	17664.8	27664.8	37664.8	47664.8	57664.8	67664.8	77664.8	87664.8	97664.8	107665	117665	127665	147665	167665	187665	207665	227665	247665	267665	287665	307665
	564.379	0.00382123	147696			-142696	-137696	-127696	-117696	-107696	-97695.5	-87695.5	-77695.5	-67695.5	-57695.5	-47695.5	-37695.5	-27695.5	-17695.5	-7695.54	2304.46	12304.5	22304.5	32304.5	42304.5	52304.5	72304.5	92304.5	112304	132304	152304	172304	192304	212304	232304
	466.621	0.00442163	105531			-100531	-95531.4	-85531.4	-75531.4	-65531.4	-55531.4	-45531.4	-35531.4	-25531.4	-15531.4	-5531.41	4468.59	14468.6	24468.6	34468.6	44468.6	54468.6	64468.6	74468.6	84468.6	94468.6	114469	134469	154469	174469	194469	214469	234469	254469	274469
	569.926	0.00616627	92426.4			-87426.4	-82426.4	-72426.4	-62426.4	-52426.4	-42426.4	-32426.4	-22426.4	-12426.4	-2426.4	7573.6	17573.6	27573.6	37573.6	47573.6	57573.6	67573.6	77573.6	87573.6	97573.6	107574	127574	147574	167574	187574	207574	227574	247574	267574	287574
	480.264	0.00350294	137103			-132103	-127103	-117103	-107103	-97103.3	-87103.3	-77103.3	-67103.3	-57103.3	-47103.3	-37103.3	-27103.3	-17103.3	-7103.35	2896.65	12896.7	22896.7	32896.7	42896.7	52896.7	62896.7	82896.7	102897	122897	142897	162897	182897	202897	222897	242897
	397.31	0.0118992	33389.7			-28389.7	-23389.7	-13389.7	-3389.66	6610.34	16610.3	26610.3	36610.3	46610.3	56610.3	66610.3	76610.3	86610.3	96610.3	106610	116610	126610	136610	146610	156610	166610	186610	206610	226610	246610	266610	286610	306610	326610	346610
	599.138	0.0077268	77540.2			-72540.2	-67540.2	-57540.2	-47540.2	-37540.2	-27540.2	-17540.2	-7540.24	2459.76	12459.8	22459.8	32459.8	42459.8	52459.8	62459.8	72459.8	82459.8	92459.8	102460	112460	122460	142460	162460	182460	202460	222460	242460	262460	282460	302460
	629.712	0.00396444	158840			-153840	-148840	-138840	-128840	-118840	-108840	-98840	-88840	-78840	-68840	-58840	-48840	-38840	-28840	-18840	-8839.96	1160.04	11160	21160	31160	41160	61160	81160	101160	121160	141160	161160	181160	201160	221160
	567.421	0.00984919	57610.9			-52610.9	-47610.9	-37610.9	-27610.9	-17610.9	-7610.91	2389.09	12389.1	22389.1	32389.1	42389.1	52389.1	62389.1	72389.1	82389.1	92389.1	102389	112389	122389	132389	142389	162389	182389	202389	222389	242389	262389	282389	302389	322389
	515.428	0.00737422	69896			-64896	-59896	-49896	-39896	-29896	-19896	-9896.03	103.968	10104	20104	30104	40104	50104	60104	70104	80104	90104	100104	110104	120104	130104	150104	170104	190104	210104	230104	250104	270104	290104	310104
	548.97	0.00381981	143717			-138717	-133717	-123717	-113717	-103717	-93716.6	-83716.6	-73716.6	-63716.6	-53716.6	-43716.6	-33716.6	-23716.6	-13716.6	-3716.6	6283.4	16283.4	26283.4	36283.4	46283.4	56283.4	76283.4	96283.4	116283	136283	156283	176283	196283	216283	236283
	501.939	0.00676869	74156.1			-69156.1	-64156.1	-54156.1	-44156.1	-34156.1	-24156.1	-14156.1	-4156.06	5843.94	15843.9	25843.9	35843.9	45843.9	55843.9	65843.9	75843.9	85843.9	95843.9	105844	115844	125844	145844	165844	185844	205844	225844	245844	265844	285844	305844
	590.089	0.002859	206397			-201397	-196397	-186397	-176397	-166397	-156397	-146397	-136397	-126397	-116397	-106397	-96397.3	-86397.3	-76397.3	-66397.3	-56397.3	-46397.3	-36397.3	-26397.3	-16397.3	-6397.33	13602.7	33602.7	53602.7	73602.7	93602.7	113603	133603	153603	173603
	581.489	0.0047303	122929			-117929	-112929	-102929	-92928.7	-82928.7	-72928.7	-62928.7	-52928.7	-42928.7	-32928.7	-22928.7	-12928.7	-2928.67	7071.33	17071.3	27071.3	37071.3	47071.3	57071.3	67071.3	77071.3	97071.3	117071	137071	157071	177071	197071	217071	237071	257071
	512.938	0.0084271	60867.7			-55867.7	-50867.7	-40867.7	-30867.7	-20867.7	-10867.7	-867.696	9132.3	19132.3	29132.3	39132.3	49132.3	59132.3	69132.3	79132.3	89132.3	99132.3	109132	119132	129132	139132	159132	179132	199132	219132	239132	259132	279132	299132	319132
	617.725	0.0136277	45328.6			-40328.6	-35328.6	-25328.6	-15328.6	-5328.6	4671.4	14671.4	24671.4	34671.4	44671.4	54671.4	64671.4	74671.4	84671.4	94671.4	104671	114671	124671	134671	144671	154671	174671	194671	214671	234671	254671	274671	294671	314671	334671
	550.323	0.0126196	43608.7			-38608.7	-33608.7	-23608.7	-13608.7	-3608.75	6391.25	16391.3	26391.3	36391.3	46391.3	56391.3	66391.3	76391.3	86391.3	96391.3	106391	116391	126391	136391	146391	156391	176391	196391	216391	236391	256391	276391	296391	316391	336391
	611.245	0.00686049	89096.5			-84096.5	-79096.5	-69096.5	-59096.5	-49096.5	-39096.5	-29096.5	-19096.5	-9096.48	903.524	10903.5	20903.5	30903.5	40903.5	50903.5	60903.5	70903.5	80903.5	90903.5	100904	110904	130904	150904	170904	190904	210904	230904	250904	270904	290904
	452.364	0.0132017	34265.7			-29265.7	-24265.7	-14265.7	-4265.68	5734.32	15734.3	25734.3	35734.3	45734.3	55734.3	65734.3	75734.3	85734.3	95734.3	105734	115734	125734	135734	145734	155734	165734	185734	205734	225734	245734	265734	285734	305734	325734	345734
	532.126	0.00533154	99807.2			-94807.2	-89807.2	-79807.2	-69807.2	-59807.2	-49807.2	-39807.2	-29807.2	-19807.2	-9807.17	192.831	10192.8	20192.8	30192.8	40192.8	50192.8	60192.8	70192.8	80192.8	90192.8	100193	120193	140193	160193	180193	200193	220193	240193	260193	280193
	565.729	0.00521247	108534			-103534	-98533.7	-88533.7	-78533.7	-68533.7	-58533.7	-48533.7	-38533.7	-28533.7	-18533.7	-8533.7	1466.3	11466.3	21466.3	31466.3	41466.3	51466.3	61466.3	71466.3	81466.3	91466.3	111466	131466	151466	171466	191466	211466	231466	251466	271466
	462.225	0.00690079	66981.5			-61981.5	-56981.5	-46981.5	-36981.5	-26981.5	-16981.5	-6981.45	3018.55	13018.5	23018.5	33018.5	43018.5	53018.5	63018.5	73018.5	83018.5	93018.5	103019	113019	123019	133019	153019	173019	193019	213019	233019	253019	273019	293019	313019
	571.173	0.00855434	66769.9			-61769.9	-56769.9	-46769.9	-36769.9	-26769.9	-16769.9	-6769.91	3230.09	13230.1	23230.1	33230.1	43230.1	53230.1	63230.1	73230.1	83230.1	93230.1	103230	113230	123230	133230	153230	173230	193230	213230	233230	253230	273230	293230	313230
	523.202	0.0126726	41285.9			-36285.9	-31285.9	-21285.9	-11285.9	-1285.91	8714.09	18714.1	28714.1	38714.1	48714.1	58714.1	68714.1	78714.1	88714.1	98714.1	108714	118714	128714	138714	148714	158714	178714	198714	218714	238714	258714	278714	298714	318714	338714
	444.19	0.00933291	47594			-42594	-37594	-27594	-17594	-7593.98	2406.02	12406	22406	32406	42406	52406	62406	72406	82406	92406	102406	112406	122406	132406	142406	152406	172406	192406	212406	232406	252406	272406	292406	312406	332406
	518.715	0.0065386	79331.2			-74331.2	-69331.2	-59331.2	-49331.2	-39331.2	-29331.2	-19331.2	-9331.15	668.848	10668.8	20668.8	30668.8	40668.8	50668.8	60668.8	70668.8	80668.8	90668.8	100669	110669	120669	140669	160669	180669	200669	220669	240669	260669	280669	300669
	590.508	0.0117452	50276.3			-45276.3	-40276.3	-30276.3	-20276.3	-10276.3	-276.295	9723.71	19723.7	29723.7	39723.7	49723.7	59723.7	69723.7	79723.7	89723.7	99723.7	109724	119724	129724	139724	149724	169724	189724	209724	229724	249724	269724	289724	309724	329724
	577.174	0.00381775	151182			-146182	-141182	-131182	-121182	-111182	-101182	-91181.8	-81181.8	-71181.8	-61181.8	-51181.8	-41181.8	-31181.8	-21181.8	-11181.8	-1181.76	8818.24	18818.2	28818.2	38818.2	48818.2	68818.2	88818.2	108818	128818	148818	168818	188818	208818	228818
	523.662	0.00995735	52590.5			-47590.5	-42590.5	-32590.5	-22590.5	-12590.5	-2590.51	7409.49	17409.5	27409.5	37409.5	47409.5	57409.5	67409.5	77409.5	87409.5	97409.5	107409	117409	127409	137409	147409	167409	187409	207409	227409	247409	267409	287409	307409	327409
	519.056	0.0086115	60274.7			-55274.7	-50274.7	-40274.7	-30274.7	-20274.7	-10274.7	-274.697	9725.3	19725.3	29725.3	39725.3	49725.3	59725.3	69725.3	79725.3	89725.3	99725.3	109725	119725	129725	139725	159725	179725	199725	219725	239725	259725	279725	299725	319725
	589.018	0.00767765	76718.5			-71718.5	-66718.5	-56718.5	-46718.5	-36718.5	-26718.5	-16718.5	-6718.53	3281.47	13281.5	23281.5	33281.5	43281.5	53281.5	63281.5	73281.5	83281.5	93281.5	103281	113281	123281	143281	163281	183281	203281	223281	243281	263281	283281	303281
	558.688	0.012482	44759.5			-39759.5	-34759.5	-24759.5	-14759.5	-4759.47	5240.53	15240.5	25240.5	35240.5	45240.5	55240.5	65240.5	75240.5	85240.5	95240.5	105241	115241	125241	135241	145241	155241	175241	195241	215241	235241	255241	275241	295241	315241	335241
	535.307	0.00730993	73230.1			-68230.1	-63230.1	-53230.1	-43230.1	-33230.1	-23230.1	-13230.1	-3230.06	6769.94	16769.9	26769.9	36769.9	46769.9	56769.9	66769.9	76769.9	86769.9	96769.9	106770	116770	126770	146770	166770	186770	206770	226770	246770	266770	286770	306770
	595.075	0.00659321	90255.8			-85255.8	-80255.8	-70255.8	-60255.8	-50255.8	-40255.8	-30255.8	-20255.8	-10255.8	-255.794	9744.21	19744.2	29744.2	39744.2	49744.2	59744.2	69744.2	79744.2	89744.2	99744.2	109744	129744	149744	169744	189744	209744	229744	249744	269744	289744
	571.476	0.00435176	131321			-126321	-121321	-111321	-101321	-91320.7	-81320.7	-71320.7	-61320.7	-51320.7	-41320.7	-31320.7	-21320.7	-11320.7	-1320.68	8679.32	18679.3	28679.3	38679.3	48679.3	58679.3	68679.3	88679.3	108679	128679	148679	168679	188679	208679	228679	248679
	527.956	0.00493114	107066			-102066	-97065.7	-87065.7	-77065.7	-67065.7	-57065.7	-47065.7	-37065.7	-27065.7	-17065.7	-7065.68	2934.32	12934.3	22934.3	32934.3	42934.3	52934.3	62934.3	72934.3	82934.3	92934.3	112934	132934	152934	172934	192934	212934	232934	252934	272934
	481.978	0.00515321	93529.8			-88529.8	-83529.8	-73529.8	-63529.8	-53529.8	-43529.8	-33529.8	-23529.8	-13529.8	-3529.76	6470.24	16470.2	26470.2	36470.2	46470.2	56470.2	66470.2	76470.2	86470.2	96470.2	106470	126470	146470	166470	186470	206470	226470	246470	266470	286470
	595.849	0.0119922	49686.2			-44686.2	-39686.2	-29686.2	-19686.2	-9686.24	313.762	10313.8	20313.8	30313.8	40313.8	50313.8	60313.8	70313.8	80313.8	90313.8	100314	110314	120314	130314	140314	150314	170314	190314	210314	230314	250314	270314	290314	310314	330314
	581.34	0.00770602	75439.7			-70439.7	-65439.7	-55439.7	-45439.7	-35439.7	-25439.7	-15439.7	-5439.75	4560.25	14560.3	24560.3	34560.3	44560.3	54560.3	64560.3	74560.3	84560.3	94560.3	104560	114560	124560	144560	164560	184560	204560	224560	244560	264560	284560	304560
	455.594	0.00371958	122485			-117485	-112485	-102485	-92485.3	-82485.3	-72485.3	-62485.3	-52485.3	-42485.3	-32485.3	-22485.3	-12485.3	-2485.25	7514.75	17514.7	27514.7	37514.7	47514.7	57514.7	67514.7	77514.7	97514.7	117515	137515	157515	177515	197515	217515	237515	257515
	578.019	0.00381396	151553			-146553	-141553	-131553	-121553	-111553	-101553	-91553.3	-81553.3	-71553.3	-61553.3	-51553.3	-41553.3	-31553.3	-21553.3	-11553.3	-1553.26	8446.74	18446.7	28446.7	38446.7	48446.7	68446.7	88446.7	108447	128447	148447	168447	188447	208447	228447
	538.405	0.00754144	71392.9			-66392.9	-61392.9	-51392.9	-41392.9	-31392.9	-21392.9	-11392.9	-1392.94	8607.06	18607.1	28607.1	38607.1	48607.1	58607.1	68607.1	78607.1	88607.1	98607.1	108607	118607	128607	148607	168607	188607	208607	228607	248607	268607	288607	308607
	429.182	0.00830118	51701.3			-46701.3	-41701.3	-31701.3	-21701.3	-11701.3	-1701.34	8298.66	18298.7	28298.7	38298.7	48298.7	58298.7	68298.7	78298.7	88298.7	98298.7	108299	118299	128299	138299	148299	168299	188299	208299	228299	248299	268299	288299	308299	328299
	498.991	0.0108871	45833.4			-40833.4	-35833.4	-25833.4	-15833.4	-5833.38	4166.62	14166.6	24166.6	34166.6	44166.6	54166.6	64166.6	74166.6	84166.6	94166.6	104167	114167	124167	134167	144167	154167	174167	194167	214167	234167	254167	274167	294167	314167	334167
	606.193	0.00914134	66313.3			-61313.3	-56313.3	-46313.3	-36313.3	-26313.3	-16313.3	-6313.33	3686.67	13686.7	23686.7	33686.7	43686.7	53686.7	63686.7	73686.7	83686.7	93686.7	103687	113687	123687	133687	153687	173687	193687	213687	233687	253687	273687	293687	313687
	655.763	0.00725768	90354.4			-85354.4	-80354.4	-70354.4	-60354.4	-50354.4	-40354.4	-30354.4	-20354.4	-10354.4	-354.43	9645.57	19645.6	29645.6	39645.6	49645.6	59645.6	69645.6	79645.6	89645.6	99645.6	109646	129646	149646	169646	189646	209646	229646	249646	269646	289646
	487.515	0.012794	38104.8			-33104.8	-28104.8	-18104.8	-8104.81	1895.19	11895.2	21895.2	31895.2	41895.2	51895.2	61895.2	71895.2	81895.2	91895.2	101895	111895	121895	131895	141895	151895	161895	181895	201895	221895	241895	261895	281895	301895	321895	341895
	510.875	0.00893423	57181.8			-52181.8	-47181.8	-37181.8	-27181.8	-17181.8	-7181.83	2818.17	12818.2	22818.2	32818.2	42818.2	52818.2	62818.2	72818.2	82818.2	92818.2	102818	112818	122818	132818	142818	162818	182818	202818	222818	242818	262818	282818	302818	322818
	443.671	0.00678968	65345			-60345	-55345	-45345	-35345	-25345	-15345	-5344.97	4655.03	14655	24655	34655	44655	54655	64655	74655	84655	94655	104655	114655	124655	134655	154655	174655	194655	214655	234655	254655	274655	294655	314655
	606.252	0.00790636	76679			-71679	-66679	-56679	-46679	-36679	-26679	-16679	-6678.99	3321.01	13321	23321	33321	43321	53321	63321	73321	83321	93321	103321	113321	123321	143321	163321	183321	203321	223321	243321	263321	283321	303321
	550.186	0.00438847	125371			-120371	-115371	-105371	-95370.8	-85370.8	-75370.8	-65370.8	-55370.8	-45370.8	-35370.8	-25370.8	-15370.8	-5370.78	4629.22	14629.2	24629.2	34629.2	44629.2	54629.2	64629.2	74629.2	94629.2	114629	134629	154629	174629	194629	214629	234629	254629
	484.496	0.00630829	76803.1			-71803.1	-66803.1	-56803.1	-46803.1	-36803.1	-26803.1	-16803.1	-6803.06	3196.94	13196.9	23196.9	33196.9	43196.9	53196.9	63196.9	73196.9	83196.9	93196.9	103197	113197	123197	143197	163197	183197	203197	223197	243197	263197	283197	303197
	483.927	0.00440253	109920			-104920	-99920.1	-89920.1	-79920.1	-69920.1	-59920.1	-49920.1	-39920.1	-29920.1	-19920.1	-9920.15	79.8504	10079.9	20079.9	30079.9	40079.9	50079.9	60079.9	70079.9	80079.9	90079.9	110080	130080	150080	170080	190080	210080	230080	250080	270080
	445.153	0.00354225	125670			-120670	-115670	-105670	-95669.8	-85669.8	-75669.8	-65669.8	-55669.8	-45669.8	-35669.8	-25669.8	-15669.8	-5669.83	4330.17	14330.2	24330.2	34330.2	44330.2	54330.2	64330.2	74330.2	94330.2	114330	134330	154330	174330	194330	214330	234330	254330
	553.713	0.00386204	143373			-138373	-133373	-123373	-113373	-103373	-93373.1	-83373.1	-73373.1	-63373.1	-53373.1	-43373.1	-33373.1	-23373.1	-13373.1	-3373.06	6626.94	16626.9	26626.9	36626.9	46626.9	56626.9	76626.9	96626.9	116627	136627	156627	176627	196627	216627	236627
	450.161	0.00951346	47318.3			-42318.3	-37318.3	-27318.3	-17318.3	-7318.27	2681.73	12681.7	22681.7	32681.7	42681.7	52681.7	62681.7	72681.7	82681.7	92681.7	102682	112682	122682	132682	142682	152682	172682	192682	212682	232682	252682	272682	292682	312682	332682
	422.034	0.00984976	42847.2			-37847.2	-32847.2	-22847.2	-12847.2	-2847.16	7152.84	17152.8	27152.8	37152.8	47152.8	57152.8	67152.8	77152.8	87152.8	97152.8	107153	117153	127153	137153	147153	157153	177153	197153	217153	237153	257153	277153	297153	317153	337153
	407.95	0.00447185	91226.3			-86226.3	-81226.3	-71226.3	-61226.3	-51226.3	-41226.3	-31226.3	-21226.3	-11226.3	-1226.29	8773.71	18773.7	28773.7	38773.7	48773.7	58773.7	68773.7	78773.7	88773.7	98773.7	108774	128774	148774	168774	188774	208774	228774	248774	268774	288774
	453.075	0.00436921	103697			-98697.2	-93697.2	-83697.2	-73697.2	-63697.2	-53697.2	-43697.2	-33697.2	-23697.2	-13697.2	-3697.24	6302.76	16302.8	26302.8	36302.8	46302.8	56302.8	66302.8	76302.8	86302.8	96302.8	116303	136303	156303	176303	196303	216303	236303	256303	276303
	475.737	0.00246806	192758			-187758	-182758	-172758	-162758	-152758	-142758	-132758	-122758	-112758	-102758	-92757.6	-82757.6	-72757.6	-62757.6	-52757.6	-42757.6	-32757.6	-22757.6	-12757.6	-2757.65	7242.35	27242.4	47242.4	67242.4	87242.4	107242	127242	147242	167242	187242
	592.083	0.00902294	65619.8			-60619.8	-55619.8	-45619.8	-35619.8	-25619.8	-15619.8	-5619.81	4380.19	14380.2	24380.2	34380.2	44380.2	54380.2	64380.2	74380.2	84380.2	94380.2	104380	114380	124380	134380	154380	174380	194380	214380	234380	254380	274380	294380	314380
	406.981	0.00984936	41320.5			-36320.5	-31320.5	-21320.5	-11320.5	-1320.52	8679.48	18679.5	28679.5	38679.5	48679.5	58679.5	68679.5	78679.5	88679.5	98679.5	108679	118679	128679	138679	148679	158679	178679	198679	218679	238679	258679	278679	298679	318679	338679
	454.517	0.00934214	48652.3			-43652.3	-38652.3	-28652.3	-18652.3	-8652.31	1347.69	11347.7	21347.7	31347.7	41347.7	51347.7	61347.7	71347.7	81347.7	91347.7	101348	111348	121348	131348	141348	151348	171348	191348	211348	231348	251348	271348	291348	311348	331348
	581.202	0.0173116	33573			-28573	-23573	-13573	-3573	6427	16427	26427	36427	46427	56427	66427	76427	86427	96427	106427	116427	126427	136427	146427	156427	166427	186427	206427	226427	246427	266427	286427	306427	326427	346427
	429.537	0.00804356	53401.4			-48401.4	-43401.4	-33401.4	-23401.4	-13401.4	-3401.37	6598.63	16598.6	26598.6	36598.6	46598.6	56598.6	66598.6	76598.6	86598.6	96598.6	106599	116599	126599	136599	146599	166599	186599	206599	226599	246599	266599	286599	306599	326599
	528.83	0.00483035	109481			-104481	-99480.7	-89480.7	-79480.7	-69480.7	-59480.7	-49480.7	-39480.7	-29480.7	-19480.7	-9480.72	519.283	10519.3	20519.3	30519.3	40519.3	50519.3	60519.3	70519.3	80519.3	90519.3	110519	130519	150519	170519	190519	210519	230519	250519	270519
	659.756	0.00328922	200581			-195581	-190581	-180581	-170581	-160581	-150581	-140581	-130581	-120581	-110581	-100581	-90581.4	-80581.4	-70581.4	-60581.4	-50581.4	-40581.4	-30581.4	-20581.4	-10581.4	-581.391	19418.6	39418.6	59418.6	79418.6	99418.6	119419	139419	159419	179419
	511.53	0.0122868	41632.4			-36632.4	-31632.4	-21632.4	-11632.4	-1632.43	8367.57	18367.6	28367.6	38367.6	48367.6	58367.6	68367.6	78367.6	88367.6	98367.6	108368	118368	128368	138368	148368	158368	178368	198368	218368	238368	258368	278368	298368	318368	338368
	486.761	0.0064477	75493.9			-70493.9	-65493.9	-55493.9	-45493.9	-35493.9	-25493.9	-15493.9	-5493.87	4506.13	14506.1	24506.1	34506.1	44506.1	54506.1	64506.1	74506.1	84506.1	94506.1	104506	114506	124506	144506	164506	184506	204506	224506	244506	264506	284506	304506
	476.861	0.00687506	69360.9			-64360.9	-59360.9	-49360.9	-39360.9	-29360.9	-19360.9	-9360.94	639.06	10639.1	20639.1	30639.1	40639.1	50639.1	60639.1	70639.1	80639.1	90639.1	100639	110639	120639	130639	150639	170639	190639	210639	230639	250639	270639	290639	310639
	421.845	0.0147245	28649.2			-23649.2	-18649.2	-8649.21	1350.79	11350.8	21350.8	31350.8	41350.8	51350.8	61350.8	71350.8	81350.8	91350.8	101351	111351	121351	131351	141351	151351	161351	171351	191351	211351	231351	251351	271351	291351	311351	331351	351351
	533.889	0.0055149	96808.6			-91808.6	-86808.6	-76808.6	-66808.6	-56808.6	-46808.6	-36808.6	-26808.6	-16808.6	-6808.58	3191.42	13191.4	23191.4	33191.4	43191.4	53191.4	63191.4	73191.4	83191.4	93191.4	103191	123191	143191	163191	183191	203191	223191	243191	263191	283191
	541.276	0.0079388	68181			-63181	-58181	-48181	-38181	-28181	-18181	-8181.02	1818.98	11819	21819	31819	41819	51819	61819	71819	81819	91819	101819	111819	121819	131819	151819	171819	191819	211819	231819	251819	271819	291819	311819
	541.89	0.00796559	68028.8			-63028.8	-58028.8	-48028.8	-38028.8	-28028.8	-18028.8	-8028.84	1971.16	11971.2	21971.2	31971.2	41971.2	51971.2	61971.2	71971.2	81971.2	91971.2	101971	111971	121971	131971	151971	171971	191971	211971	231971	251971	271971	291971	311971
	545.087	0.0142954	38130.2			-33130.2	-28130.2	-18130.2	-8130.19	1869.81	11869.8	21869.8	31869.8	41869.8	51869.8	61869.8	71869.8	81869.8	91869.8	101870	111870	121870	131870	141870	151870	161870	181870	201870	221870	241870	261870	281870	301870	321870	341870
	584.304	0.00303346	192620			-187620	-182620	-172620	-162620	-152620	-142620	-132620	-122620	-112620	-102620	-92619.8	-82619.8	-72619.8	-62619.8	-52619.8	-42619.8	-32619.8	-22619.8	-12619.8	-2619.79	7380.21	27380.2	47380.2	67380.2	87380.2	107380	127380	147380	167380	187380
	521.391	0.0117447	44393.7			-39393.7	-34393.7	-24393.7	-14393.7	-4393.69	5606.31	15606.3	25606.3	35606.3	45606.3	55606.3	65606.3	75606.3	85606.3	95606.3	105606	115606	125606	135606	145606	155606	175606	195606	215606	235606	255606	275606	295606	315606	335606
	513.846	0.0119206	43105.5			-38105.5	-33105.5	-23105.5	-13105.5	-3105.53	6894.47	16894.5	26894.5	36894.5	46894.5	56894.5	66894.5	76894.5	86894.5	96894.5	106894	116894	126894	136894	146894	156894	176894	196894	216894	236894	256894	276894	296894	316894	336894
	532.166	0.0154992	34335			-29335	-24335	-14335	-4335.05	5664.95	15665	25665	35665	45665	55665	65665	75665	85665	95665	105665	115665	125665	135665	145665	155665	165665	185665	205665	225665	245665	265665	285665	305665	325665	345665
	451.445	0.0114416	39456.6			-34456.6	-29456.6	-19456.6	-9456.59	543.407	10543.4	20543.4	30543.4	40543.4	50543.4	60543.4	70543.4	80543.4	90543.4	100543	110543	120543	130543	140543	150543	160543	180543	200543	220543	240543	260543	280543	300543	320543	340543
	552.599	0.0120526	45849			-40849	-35849	-25849	-15849	-5848.96	4151.04	14151	24151	34151	44151	54151	64151	74151	84151	94151	104151	114151	124151	134151	144151	154151	174151	194151	214151	234151	254151	274151	294151	314151	334151
	530.363	0.00776583	68294.4			-63294.4	-58294.4	-48294.4	-38294.4	-28294.4	-18294.4	-8294.41	1705.59	11705.6	21705.6	31705.6	41705.6	51705.6	61705.6	71705.6	81705.6	91705.6	101706	111706	121706	131706	151706	171706	191706	211706	231706	251706	271706	291706	311706
	512.303	0.0105236	48681.5			-43681.5	-38681.5	-28681.5	-18681.5	-8681.5	1318.5	11318.5	21318.5	31318.5	41318.5	51318.5	61318.5	71318.5	81318.5	91318.5	101319	111319	121319	131319	141319	151319	171319	191319	211319	231319	251319	271319	291319	311319	331319
	447.066	0.00737656	60606.3			-55606.3	-50606.3	-40606.3	-30606.3	-20606.3	-10606.3	-606.287	9393.71	19393.7	29393.7	39393.7	49393.7	59393.7	69393.7	79393.7	89393.7	99393.7	109394	119394	129394	139394	159394	179394	199394	219394	239394	259394	279394	299394	319394
	535.884	0.00470426	113915			-108915	-103915	-93914.6	-83914.6	-73914.6	-63914.6	-53914.6	-43914.6	-33914.6	-23914.6	-13914.6	-3914.63	6085.37	16085.4	26085.4	36085.4	46085.4	56085.4	66085.4	76085.4	86085.4	106085	126085	146085	166085	186085	206085	226085	246085	266085
	533.339	0.00639902	83347			-78347	-73347	-63347	-53347	-43347	-33347	-23347	-13347	-3347	6653	16653	26653	36653	46653	56653	66653	76653	86653	96653	106653	116653	136653	156653	176653	196653	216653	236653	256653	276653	296653
	477.778	0.00779364	61303.6			-56303.6	-51303.6	-41303.6	-31303.6	-21303.6	-11303.6	-1303.56	8696.44	18696.4	28696.4	38696.4	48696.4	58696.4	68696.4	78696.4	88696.4	98696.4	108696	118696	128696	138696	158696	178696	198696	218696	238696	258696	278696	298696	318696
	438.535	0.00167837	261286			-256286	-251286	-241286	-231286	-221286	-211286	-201286	-191286	-181286	-171286	-161286	-151286	-141286	-131286	-121286	-111286	-101286	-91286.3	-81286.3	-71286.3	-61286.3	-41286.3	-21286.3	-1286.3	18713.7	38713.7	58713.7	78713.7	98713.7	118714
	542.414	0.00529678	102404			-97404.5	-92404.5	-82404.5	-72404.5	-62404.5	-52404.5	-42404.5	-32404.5	-22404.5	-12404.5	-2404.5	7595.5	17595.5	27595.5	37595.5	47595.5	57595.5	67595.5	77595.5	87595.5	97595.5	117596	137596	157596	177596	197596	217596	237596	257596	277596
	439.556	0.00275878	159330			-154330	-149330	-139330	-129330	-119330	-109330	-99329.5	-89329.5	-79329.5	-69329.5	-59329.5	-49329.5	-39329.5	-29329.5	-19329.5	-9329.51	670.489	10670.5	20670.5	30670.5	40670.5	60670.5	80670.5	100670	120670	140670	160670	180670	200670	220670
	482.694	0.00304498	158521			-153521	-148521	-138521	-128521	-118521	-108521	-98521.1	-88521.1	-78521.1	-68521.1	-58521.1	-48521.1	-38521.1	-28521.1	-18521.1	-8521.07	1478.93	11478.9	21478.9	31478.9	41478.9	61478.9	81478.9	101479	121479	141479	161479	181479	201479	221479
	467.001	0.00942256	49562			-44562	-39562	-29562	-19562	-9561.98	438.021	10438	20438	30438	40438	50438	60438	70438	80438	90438	100438	110438	120438	130438	140438	150438	170438	190438	210438	230438	250438	270438	290438	310438	330438
	509.589	0.00534725	95299.3			-90299.3	-85299.3	-75299.3	-65299.3	-55299.3	-45299.3	-35299.3	-25299.3	-15299.3	-5299.26	4700.74	14700.7	24700.7	34700.7	44700.7	54700.7	64700.7	74700.7	84700.7	94700.7	104701	124701	144701	164701	184701	204701	224701	244701	264701	284701
	546.719	0.00920931	59365.8			-54365.8	-49365.8	-39365.8	-29365.8	-19365.8	-9365.84	634.163	10634.2	20634.2	30634.2	40634.2	50634.2	60634.2	70634.2	80634.2	90634.2	100634	110634	120634	130634	140634	160634	180634	200634	220634	240634	260634	280634	300634	320634
	516.477	0.00689375	74919.7			-69919.7	-64919.7	-54919.7	-44919.7	-34919.7	-24919.7	-14919.7	-4919.69	5080.31	15080.3	25080.3	35080.3	45080.3	55080.3	65080.3	75080.3	85080.3	95080.3	105080	115080	125080	145080	165080	185080	205080	225080	245080	265080	285080	305080
	488.6	0.00487025	100323			-95323.4	-90323.4	-80323.4	-70323.4	-60323.4	-50323.4	-40323.4	-30323.4	-20323.4	-10323.4	-323.378	9676.62	19676.6	29676.6	39676.6	49676.6	59676.6	69676.6	79676.6	89676.6	99676.6	119677	139677	159677	179677	199677	219677	239677	259677	279677
	467.27	0.00532699	87717.3			-82717.3	-77717.3	-67717.3	-57717.3	-47717.3	-37717.3	-27717.3	-17717.3	-7717.31	2282.69	12282.7	22282.7	32282.7	42282.7	52282.7	62282.7	72282.7	82282.7	92282.7	102283	112283	132283	152283	172283	192283	212283	232283	252283	272283	292283
	639.316	0.0088325	72382.3			-67382.3	-62382.3	-52382.3	-42382.3	-32382.3	-22382.3	-12382.3	-2382.25	7617.75	17617.7	27617.7	37617.7	47617.7	57617.7	67617.7	77617.7	87617.7	97617.7	107618	117618	127618	147618	167618	187618	207618	227618	247618	267618	287618	307618
	467.408	0.00431368	108355			-103355	-98354.9	-88354.9	-78354.9	-68354.9	-58354.9	-48354.9	-38354.9	-28354.9	-18354.9	-8354.93	1645.07	11645.1	21645.1	31645.1	41645.1	51645.1	61645.1	71645.1	81645.1	91645.1	111645	131645	151645	171645	191645	211645	231645	251645	271645
	567.461	0.0149547	37945.3			-32945.3	-27945.3	-17945.3	-7945.32	2054.68	12054.7	22054.7	32054.7	42054.7	52054.7	62054.7	72054.7	82054.7	92054.7	102055	112055	122055	132055	142055	152055	162055	182055	202055	222055	242055	262055	282055	302055	322055	342055
	495.823	0.00598189	82887.3			-77887.3	-72887.3	-62887.3	-52887.3	-42887.3	-32887.3	-22887.3	-12887.3	-2887.34	7112.66	17112.7	27112.7	37112.7	47112.7	57112.7	67112.7	77112.7	87112.7	97112.7	107113	117113	137113	157113	177113	197113	217113	237113	257113	277113	297113
	532.078	0.00557691	95407.3			-90407.3	-85407.3	-75407.3	-65407.3	-55407.3	-45407.3	-35407.3	-25407.3	-15407.3	-5407.3	4592.7	14592.7	24592.7	34592.7	44592.7	54592.7	64592.7	74592.7	84592.7	94592.7	104593	124593	144593	164593	184593	204593	224593	244593	264593	284593
	570.77	0.00973325	58641.2			-53641.2	-48641.2	-38641.2	-28641.2	-18641.2	-8641.24	1358.76	11358.8	21358.8	31358.8	41358.8	51358.8	61358.8	71358.8	81358.8	91358.8	101359	111359	121359	131359	141359	161359	181359	201359	221359	241359	261359	281359	301359	321359
	544.769	0.00710495	76674.5			-71674.5	-66674.5	-56674.5	-46674.5	-36674.5	-26674.5	-16674.5	-6674.53	3325.47	13325.5	23325.5	33325.5	43325.5	53325.5	63325.5	73325.5	83325.5	93325.5	103325	113325	123325	143325	163325	183325	203325	223325	243325	263325	283325	303325
	532.699	0.00962454	55348			-50348	-45348	-35348	-25348	-15348	-5348	4652	14652	24652	34652	44652	54652	64652	74652	84652	94652	104652	114652	124652	134652	144652	164652	184652	204652	224652	244652	264652	284652	304652	324652
	676.967	0.0143129	47297.7			-42297.7	-37297.7	-27297.7	-17297.7	-7297.72	2702.28	12702.3	22702.3	32702.3	42702.3	52702.3	62702.3	72702.3	82702.3	92702.3	102702	112702	122702	132702	142702	152702	172702	192702	212702	232702	252702	272702	292702	312702	332702
	476.537	0.00656879	72545.7			-67545.7	-62545.7	-52545.7	-42545.7	-32545.7	-22545.7	-12545.7	-2545.67	7454.33	17454.3	27454.3	37454.3	47454.3	57454.3	67454.3	77454.3	87454.3	97454.3	107454	117454	127454	147454	167454	187454	207454	227454	247454	267454	287454	307454
	504.059	0.00274316	183751			-178751	-173751	-163751	-153751	-143751	-133751	-123751	-113751	-103751	-93751.2	-83751.2	-73751.2	-63751.2	-53751.2	-43751.2	-33751.2	-23751.2	-13751.2	-3751.23	6248.77	16248.8	36248.8	56248.8	76248.8	96248.8	116249	136249	156249	176249	196249
	451.627	0.00263978	171085			-166085	-161085	-151085	-141085	-131085	-121085	-111085	-101085	-91084.8	-81084.8	-71084.8	-61084.8	-51084.8	-41084.8	-31084.8	-21084.8	-11084.8	-1084.76	8915.24	18915.2	28915.2	48915.2	68915.2	88915.2	108915	128915	148915	168915	188915	208915
	608.121	0.00370115	164306			-159306	-154306	-144306	-134306	-124306	-114306	-104306	-94306.1	-84306.1	-74306.1	-64306.1	-54306.1	-44306.1	-34306.1	-24306.1	-14306.1	-4306.14	5693.86	15693.9	25693.9	35693.9	55693.9	75693.9	95693.9	115694	135694	155694	175694	195694	215694
	560.986	0.00255656	219430			-214430	-209430	-199430	-189430	-179430	-169430	-159430	-149430	-139430	-129430	-119430	-109430	-99429.8	-89429.8	-79429.8	-69429.8	-59429.8	-49429.8	-39429.8	-29429.8	-19429.8	570.232	20570.2	40570.2	60570.2	80570.2	100570	120570	140570	160570
	558.665	0.0128257	43558.3			-38558.3	-33558.3	-23558.3	-13558.3	-3558.28	6441.72	16441.7	26441.7	36441.7	46441.7	56441.7	66441.7	76441.7	86441.7	96441.7	106442	116442	126442	136442	146442	156442	176442	196442	216442	236442	256442	276442	296442	316442	336442
	614.994	0.00834945	73656.8			-68656.8	-63656.8	-53656.8	-43656.8	-33656.8	-23656.8	-13656.8	-3656.84	6343.16	16343.2	26343.2	36343.2	46343.2	56343.2	66343.2	76343.2	86343.2	96343.2	106343	116343	126343	146343	166343	186343	206343	226343	246343	266343	286343	306343
	586.21	0.00746076	78572.4			-73572.4	-68572.4	-58572.4	-48572.4	-38572.4	-28572.4	-18572.4	-8572.36	1427.64	11427.6	21427.6	31427.6	41427.6	51427.6	61427.6	71427.6	81427.6	91427.6	101428	111428	121428	141428	161428	181428	201428	221428	241428	261428	281428	301428
	480.74	0.006548	73417.9			-68417.9	-63417.9	-53417.9	-43417.9	-33417.9	-23417.9	-13417.9	-3417.93	6582.07	16582.1	26582.1	36582.1	46582.1	56582.1	66582.1	76582.1	86582.1	96582.1	106582	116582	126582	146582	166582	186582	206582	226582	246582	266582	286582	306582
	539.682	0.012779	42231.9			-37231.9	-32231.9	-22231.9	-12231.9	-2231.85	7768.15	17768.1	27768.1	37768.1	47768.1	57768.1	67768.1	77768.1	87768.1	97768.1	107768	117768	127768	137768	147768	157768	177768	197768	217768	237768	257768	277768	297768	317768	337768
	587.931	0.00686072	85695.2			-80695.2	-75695.2	-65695.2	-55695.2	-45695.2	-35695.2	-25695.2	-15695.2	-5695.2	4304.8	14304.8	24304.8	34304.8	44304.8	54304.8	64304.8	74304.8	84304.8	94304.8	104305	114305	134305	154305	174305	194305	214305	234305	254305	274305	294305
	551.792	0.00978905	56368.3			-51368.3	-46368.3	-36368.3	-26368.3	-16368.3	-6368.31	3631.69	13631.7	23631.7	33631.7	43631.7	53631.7	63631.7	73631.7	83631.7	93631.7	103632	113632	123632	133632	143632	163632	183632	203632	223632	243632	263632	283632	303632	323632
	554.391	0.00221468	250326			-245326	-240326	-230326	-220326	-210326	-200326	-190326	-180326	-170326	-160326	-150326	-140326	-130326	-120326	-110326	-100326	-90325.5	-80325.5	-70325.5	-60325.5	-50325.5	-30325.5	-10325.5	9674.46	29674.5	49674.5	69674.5	89674.5	109674	129674
	513.683	0.0136518	37627.4			-32627.4	-27627.4	-17627.4	-7627.38	2372.62	12372.6	22372.6	32372.6	42372.6	52372.6	62372.6	72372.6	82372.6	92372.6	102373	112373	122373	132373	142373	152373	162373	182373	202373	222373	242373	262373	282373	302373	322373	342373
	541.973	0.00827344	65507.5			-60507.5	-55507.5	-45507.5	-35507.5	-25507.5	-15507.5	-5507.53	4492.47	14492.5	24492.5	34492.5	44492.5	54492.5	64492.5	74492.5	84492.5	94492.5	104492	114492	124492	134492	154492	174492	194492	214492	234492	254492	274492	294492	314492
	546.566	0.00374594	145909			-140909	-135909	-125909	-115909	-105909	-95908.7	-85908.7	-75908.7	-65908.7	-55908.7	-45908.7	-35908.7	-25908.7	-15908.7	-5908.72	4091.28	14091.3	24091.3	34091.3	44091.3	54091.3	74091.3	94091.3	114091	134091	154091	174091	194091	214091	234091
	473.721	0.00422291	112179			-107179	-102179	-92178.7	-82178.7	-72178.7	-62178.7	-52178.7	-42178.7	-32178.7	-22178.7	-12178.7	-2178.7	7821.3	17821.3	27821.3	37821.3	47821.3	57821.3	67821.3	77821.3	87821.3	107821	127821	147821	167821	187821	207821	227821	247821	267821
	554.241	0.00544661	101759			-96758.9	-91758.9	-81758.9	-71758.9	-61758.9	-51758.9	-41758.9	-31758.9	-21758.9	-11758.9	-1758.92	8241.08	18241.1	28241.1	38241.1	48241.1	58241.1	68241.1	78241.1	88241.1	98241.1	118241	138241	158241	178241	198241	218241	238241	258241	278241
	471.366	0.00880656	53524.4			-48524.4	-43524.4	-33524.4	-23524.4	-13524.4	-3524.38	6475.62	16475.6	26475.6	36475.6	46475.6	56475.6	66475.6	76475.6	86475.6	96475.6	106476	116476	126476	136476	146476	166476	186476	206476	226476	246476	266476	286476	306476	326476
	519.563	0.00783692	66296.8			-61296.8	-56296.8	-46296.8	-36296.8	-26296.8	-16296.8	-6296.81	3703.19	13703.2	23703.2	33703.2	43703.2	53703.2	63703.2	73703.2	83703.2	93703.2	103703	113703	123703	133703	153703	173703	193703	213703	233703	253703	273703	293703	313703
	502.896	0.00702495	71587.1			-66587.1	-61587.1	-51587.1	-41587.1	-31587.1	-21587.1	-11587.1	-1587.07	8412.93	18412.9	28412.9	38412.9	48412.9	58412.9	68412.9	78412.9	88412.9	98412.9	108413	118413	128413	148413	168413	188413	208413	228413	248413	268413	288413	308413
	494.989	0.00770768	64220.2			-59220.2	-54220.2	-44220.2	-34220.2	-24220.2	-14220.2	-4220.23	5779.77	15779.8	25779.8	35779.8	45779.8	55779.8	65779.8	75779.8	85779.8	95779.8	105780	115780	125780	135780	155780	175780	195780	215780	235780	255780	275780	295780	315780
	597.579	0.0109733	54457.5			-49457.5	-44457.5	-34457.5	-24457.5	-14457.5	-4457.46	5542.54	15542.5	25542.5	35542.5	45542.5	55542.5	65542.5	75542.5	85542.5	95542.5	105543	115543	125543	135543	145543	165543	185543	205543	225543	245543	265543	285543	305543	325543
	450.473	0.0100174	44969			-39969	-34969	-24969	-14969	-4969.01	5030.99	15031	25031	35031	45031	55031	65031	75031	85031	95031	105031	115031	125031	135031	145031	155031	175031	195031	215031	235031	255031	275031	295031	315031	335031
	514.846	0.0104095	49459.4			-44459.4	-39459.4	-29459.4	-19459.4	-9459.36	540.645	10540.6	20540.6	30540.6	40540.6	50540.6	60540.6	70540.6	80540.6	90540.6	100541	110541	120541	130541	140541	150541	170541	190541	210541	230541	250541	270541	290541	310541	330541
	600.915	0.0043637	137708			-132708	-127708	-117708	-107708	-97707.8	-87707.8	-77707.8	-67707.8	-57707.8	-47707.8	-37707.8	-27707.8	-17707.8	-7707.77	2292.23	12292.2	22292.2	32292.2	42292.2	52292.2	62292.2	82292.2	102292	122292	142292	162292	182292	202292	222292	242292
	444.353	0.00363517	122237			-117237	-112237	-102237	-92237.3	-82237.3	-72237.3	-62237.3	-52237.3	-42237.3	-32237.3	-22237.3	-12237.3	-2237.27	7762.73	17762.7	27762.7	37762.7	47762.7	57762.7	67762.7	77762.7	97762.7	117763	137763	157763	177763	197763	217763	237763	257763
	618.388	0.00941229	65700			-60700	-55700	-45700	-35700	-25700	-15700	-5700.03	4299.97	14300	24300	34300	44300	54300	64300	74300	84300	94300	104300	114300	124300	134300	154300	174300	194300	214300	234300	254300	274300	294300	314300
	478.4	0.00666874	71737.7			-66737.7	-61737.7	-51737.7	-41737.7	-31737.7	-21737.7	-11737.7	-1737.75	8262.25	18262.3	28262.3	38262.3	48262.3	58262.3	68262.3	78262.3	88262.3	98262.3	108262	118262	128262	148262	168262	188262	208262	228262	248262	268262	288262	308262
	548.691	0.00602374	91088.1			-86088.1	-81088.1	-71088.1	-61088.1	-51088.1	-41088.1	-31088.1	-21088.1	-11088.1	-1088.08	8911.92	18911.9	28911.9	38911.9	48911.9	58911.9	68911.9	78911.9	88911.9	98911.9	108912	128912	148912	168912	188912	208912	228912	248912	268912	288912
	629.42	0.00638457	98584.5			-93584.5	-88584.5	-78584.5	-68584.5	-58584.5	-48584.5	-38584.5	-28584.5	-18584.5	-8584.47	1415.53	11415.5	21415.5	31415.5	41415.5	51415.5	61415.5	71415.5	81415.5	91415.5	101416	121416	141416	161416	181416	201416	221416	241416	261416	281416
	602.025	0.00601245	100130			-95129.7	-90129.7	-80129.7	-70129.7	-60129.7	-50129.7	-40129.7	-30129.7	-20129.7	-10129.7	-129.683	9870.32	19870.3	29870.3	39870.3	49870.3	59870.3	69870.3	79870.3	89870.3	99870.3	119870	139870	159870	179870	199870	219870	239870	259870	279870
	536.065	0.00622073	86174			-81174	-76174	-66174	-56174	-46174	-36174	-26174	-16174	-6173.99	3826.01	13826	23826	33826	43826	53826	63826	73826	83826	93826	103826	113826	133826	153826	173826	193826	213826	233826	253826	273826	293826
	462.417	0.0079962	57829.6			-52829.6	-47829.6	-37829.6	-27829.6	-17829.6	-7829.58	2170.42	12170.4	22170.4	32170.4	42170.4	52170.4	62170.4	72170.4	82170.4	92170.4	102170	112170	122170	132170	142170	162170	182170	202170	222170	242170	262170	282170	302170	322170
	493.171	0.00813162	60648.6			-55648.6	-50648.6	-40648.6	-30648.6	-20648.6	-10648.6	-648.623	9351.38	19351.4	29351.4	39351.4	49351.4	59351.4	69351.4	79351.4	89351.4	99351.4	109351	119351	129351	139351	159351	179351	199351	219351	239351	259351	279351	299351	319351
	558.342	0.00382017	146156			-141156	-136156	-126156	-116156	-106156	-96156.3	-86156.3	-76156.3	-66156.3	-56156.3	-46156.3	-36156.3	-26156.3	-16156.3	-6156.31	3843.69	13843.7	23843.7	33843.7	43843.7	53843.7	73843.7	93843.7	113844	133844	153844	173844	193844	213844	233844
	526.093	0.00878743	59868.8			-54868.8	-49868.8	-39868.8	-29868.8	-19868.8	-9868.81	131.194	10131.2	20131.2	30131.2	40131.2	50131.2	60131.2	70131.2	80131.2	90131.2	100131	110131	120131	130131	140131	160131	180131	200131	220131	240131	260131	280131	300131	320131
	650.248	0.00674531	96400			-91400	-86400	-76400	-66400	-56400	-46400	-36400	-26400	-16400	-6400	3600	13600	23600	33600	43600	53600	63600	73600	83600	93600	103600	123600	143600	163600	183600	203600	223600	243600	263600	283600
	447.805	0.00311269	143864			-138864	-133864	-123864	-113864	-103864	-93864.2	-83864.2	-73864.2	-63864.2	-53864.2	-43864.2	-33864.2	-23864.2	-13864.2	-3864.22	6135.78	16135.8	26135.8	36135.8	46135.8	56135.8	76135.8	96135.8	116136	136136	156136	176136	196136	216136	236136
	514.476	0.00382031	134669			-129669	-124669	-114669	-104669	-94668.8	-84668.8	-74668.8	-64668.8	-54668.8	-44668.8	-34668.8	-24668.8	-14668.8	-4668.77	5331.23	15331.2	25331.2	35331.2	45331.2	55331.2	65331.2	85331.2	105331	125331	145331	165331	185331	205331	225331	245331
	507.17	0.00555346	91325			-86325	-81325	-71325	-61325	-51325	-41325	-31325	-21325	-11325	-1324.99	8675.01	18675	28675	38675	48675	58675	68675	78675	88675	98675	108675	128675	148675	168675	188675	208675	228675	248675	268675	288675
	497.894	0.00983713	50613.8			-45613.8	-40613.8	-30613.8	-20613.8	-10613.8	-613.815	9386.19	19386.2	29386.2	39386.2	49386.2	59386.2	69386.2	79386.2	89386.2	99386.2	109386	119386	129386	139386	149386	169386	189386	209386	229386	249386	269386	289386	309386	329386
	511.146	0.00736998	69355.2			-64355.2	-59355.2	-49355.2	-39355.2	-29355.2	-19355.2	-9355.16	644.836	10644.8	20644.8	30644.8	40644.8	50644.8	60644.8	70644.8	80644.8	90644.8	100645	110645	120645	130645	150645	170645	190645	210645	230645	250645	270645	290645	310645
	432.092	0.00606936	71192.3			-66192.3	-61192.3	-51192.3	-41192.3	-31192.3	-21192.3	-11192.3	-1192.28	8807.72	18807.7	28807.7	38807.7	48807.7	58807.7	68807.7	78807.7	88807.7	98807.7	108808	118808	128808	148808	168808	188808	208808	228808	248808	268808	288808	308808
	526.427	0.00397923	132294			-127294	-122294	-112294	-102294	-92293.8	-82293.8	-72293.8	-62293.8	-52293.8	-42293.8	-32293.8	-22293.8	-12293.8	-2293.79	7706.21	17706.2	27706.2	37706.2	47706.2	57706.2	67706.2	87706.2	107706	127706	147706	167706	187706	207706	227706	247706
	542.482	0.00893408	60720.6			-55720.6	-50720.6	-40720.6	-30720.6	-20720.6	-10720.6	-720.57	9279.43	19279.4	29279.4	39279.4	49279.4	59279.4	69279.4	79279.4	89279.4	99279.4	109279	119279	129279	139279	159279	179279	199279	219279	239279	259279	279279	299279	319279
	571.392	0.0104451	54704.2			-49704.2	-44704.2	-34704.2	-24704.2	-14704.2	-4704.23	5295.77	15295.8	25295.8	35295.8	45295.8	55295.8	65295.8	75295.8	85295.8	95295.8	105296	115296	125296	135296	145296	165296	185296	205296	225296	245296	265296	285296	305296	325296
	495.913	0.00512879	96691.9			-91691.9	-86691.9	-76691.9	-66691.9	-56691.9	-46691.9	-36691.9	-26691.9	-16691.9	-6691.87	3308.13	13308.1	23308.1	33308.1	43308.1	53308.1	63308.1	73308.1	83308.1	93308.1	103308	123308	143308	163308	183308	203308	223308	243308	263308	283308
	572.873	0.00733987	78049.5			-73049.5	-68049.5	-58049.5	-48049.5	-38049.5	-28049.5	-18049.5	-8049.48	1950.52	11950.5	21950.5	31950.5	41950.5	51950.5	61950.5	71950.5	81950.5	91950.5	101951	111951	121951	141951	161951	181951	201951	221951	241951	261951	281951	301951
	576.129	0.0117069	49212.9			-44212.9	-39212.9	-29212.9	-19212.9	-9212.86	787.141	10787.1	20787.1	30787.1	40787.1	50787.1	60787.1	70787.1	80787.1	90787.1	100787	110787	120787	130787	140787	150787	170787	190787	210787	230787	250787	270787	290787	310787	330787
	416.821	0.00608789	68467.1			-63467.1	-58467.1	-48467.1	-38467.1	-28467.1	-18467.1	-8467.12	1532.88	11532.9	21532.9	31532.9	41532.9	51532.9	61532.9	71532.9	81532.9	91532.9	101533	111533	121533	131533	151533	171533	191533	211533	231533	251533	271533	291533	311533
	571.297	0.00484374	117945			-112945	-107945	-97945.4	-87945.4	-77945.4	-67945.4	-57945.4	-47945.4	-37945.4	-27945.4	-17945.4	-7945.43	2054.57	12054.6	22054.6	32054.6	42054.6	52054.6	62054.6	72054.6	82054.6	102055	122055	142055	162055	182055	202055	222055	242055	262055
	566.884	0.0057616	98390			-93390	-88390	-78390	-68390	-58390	-48390	-38390	-28390	-18390	-8390.03	1609.97	11610	21610	31610	41610	51610	61610	71610	81610	91610	101610	121610	141610	161610	181610	201610	221610	241610	261610	281610
	519.67	0.00842389	61690.1			-56690.1	-51690.1	-41690.1	-31690.1	-21690.1	-11690.1	-1690.08	8309.92	18309.9	28309.9	38309.9	48309.9	58309.9	68309.9	78309.9	88309.9	98309.9	108310	118310	128310	138310	158310	178310	198310	218310	238310	258310	278310	298310	318310
	482.163	0.00680374	70867.3			-65867.3	-60867.3	-50867.3	-40867.3	-30867.3	-20867.3	-10867.3	-867.313	9132.69	19132.7	29132.7	39132.7	49132.7	59132.7	69132.7	79132.7	89132.7	99132.7	109133	119133	129133	149133	169133	189133	209133	229133	249133	269133	289133	309133
	612.156	0.00952524	64266.8			-59266.8	-54266.8	-44266.8	-34266.8	-24266.8	-14266.8	-4266.75	5733.25	15733.2	25733.2	35733.2	45733.2	55733.2	65733.2	75733.2	85733.2	95733.2	105733	115733	125733	135733	155733	175733	195733	215733	235733	255733	275733	295733	315733
	495.408	0.014	35386.3			-30386.3	-25386.3	-15386.3	-5386.33	4613.67	14613.7	24613.7	34613.7	44613.7	54613.7	64613.7	74613.7	84613.7	94613.7	104614	114614	124614	134614	144614	154614	164614	184614	204614	224614	244614	264614	284614	304614	324614	344614
	472.128	0.00491762	96007.5			-91007.5	-86007.5	-76007.5	-66007.5	-56007.5	-46007.5	-36007.5	-26007.5	-16007.5	-6007.47	3992.53	13992.5	23992.5	33992.5	43992.5	53992.5	63992.5	73992.5	83992.5	93992.5	103993	123993	143993	163993	183993	203993	223993	243993	263993	283993
	500.656	0.00889915	56258.9			-51258.9	-46258.9	-36258.9	-26258.9	-16258.9	-6258.89	3741.11	13741.1	23741.1	33741.1	43741.1	53741.1	63741.1	73741.1	83741.1	93741.1	103741	113741	123741	133741	143741	163741	183741	203741	223741	243741	263741	283741	303741	323741
	455.03	0.00598988	75966.4			-70966.4	-65966.4	-55966.4	-45966.4	-35966.4	-25966.4	-15966.4	-5966.44	4033.56	14033.6	24033.6	34033.6	44033.6	54033.6	64033.6	74033.6	84033.6	94033.6	104034	114034	124034	144034	164034	184034	204034	224034	244034	264034	284034	304034
	515.331	0.0147759	34876.3			-29876.3	-24876.3	-14876.3	-4876.35	5123.65	15123.7	25123.7	35123.7	45123.7	55123.7	65123.7	75123.7	85123.7	95123.7	105124	115124	125124	135124	145124	155124	165124	185124	205124	225124	245124	265124	285124	305124	325124	345124
	553.02	0.00733948	75348.6			-70348.6	-65348.6	-55348.6	-45348.6	-35348.6	-25348.6	-15348.6	-5348.58	4651.42	14651.4	24651.4	34651.4	44651.4	54651.4	64651.4	74651.4	84651.4	94651.4	104651	114651	124651	144651	164651	184651	204651	224651	244651	264651	284651	304651
	449.184	0.00775889	57892.9			-52892.9	-47892.9	-37892.9	-27892.9	-17892.9	-7892.88	2107.12	12107.1	22107.1	32107.1	42107.1	52107.1	62107.1	72107.1	82107.1	92107.1	102107	112107	122107	132107	142107	162107	182107	202107	222107	242107	262107	282107	302107	322107
	497.919	0.00790679	62973.6			-57973.6	-52973.6	-42973.6	-32973.6	-22973.6	-12973.6	-2973.62	7026.38	17026.4	27026.4	37026.4	47026.4	57026.4	67026.4	77026.4	87026.4	97026.4	107026	117026	127026	137026	157026	177026	197026	217026	237026	257026	277026	297026	317026
	670.386	0.00589699	113683			-108683	-103683	-93682.9	-83682.9	-73682.9	-63682.9	-53682.9	-43682.9	-33682.9	-23682.9	-13682.9	-3682.89	6317.11	16317.1	26317.1	36317.1	46317.1	56317.1	66317.1	76317.1	86317.1	106317	126317	146317	166317	186317	206317	226317	246317	266317
	459.131	0.00321693	142723			-137723	-132723	-122723	-112723	-102723	-92723.4	-82723.4	-72723.4	-62723.4	-52723.4	-42723.4	-32723.4	-22723.4	-12723.4	-2723.42	7276.58	17276.6	27276.6	37276.6	47276.6	57276.6	77276.6	97276.6	117277	137277	157277	177277	197277	217277	237277
	501.164	0.00653434	76697			-71697	-66697	-56697	-46697	-36697	-26697	-16697	-6696.97	3303.03	13303	23303	33303	43303	53303	63303	73303	83303	93303	103303	113303	123303	143303	163303	183303	203303	223303	243303	263303	283303	303303
	437.252	0.00986581	44320			-39320	-34320	-24320	-14320	-4319.95	5680.05	15680	25680	35680	45680	55680	65680	75680	85680	95680	105680	115680	125680	135680	145680	155680	175680	195680	215680	235680	255680	275680	295680	315680	335680
	547.434	0.00691183	79202.5			-74202.5	-69202.5	-59202.5	-49202.5	-39202.5	-29202.5	-19202.5	-9202.46	797.54	10797.5	20797.5	30797.5	40797.5	50797.5	60797.5	70797.5	80797.5	90797.5	100798	110798	120798	140798	160798	180798	200798	220798	240798	260798	280798	300798
	446.342	0.00376702	118487			-113487	-108487	-98486.7	-88486.7	-78486.7	-68486.7	-58486.7	-48486.7	-38486.7	-28486.7	-18486.7	-8486.73	1513.27	11513.3	21513.3	31513.3	41513.3	51513.3	61513.3	71513.3	81513.3	101513	121513	141513	161513	181513	201513	221513	241513	261513
	592.689	0.00701158	84530			-79530	-74530	-64530	-54530	-44530	-34530	-24530	-14530	-4530.04	5469.96	15470	25470	35470	45470	55470	65470	75470	85470	95470	105470	115470	135470	155470	175470	195470	215470	235470	255470	275470	295470
	582.768	0.00653453	89182.8			-84182.8	-79182.8	-69182.8	-59182.8	-49182.8	-39182.8	-29182.8	-19182.8	-9182.78	817.225	10817.2	20817.2	30817.2	40817.2	50817.2	60817.2	70817.2	80817.2	90817.2	100817	110817	130817	150817	170817	190817	210817	230817	250817	270817	290817
	601.208	0.00788941	76204.4			-71204.4	-66204.4	-56204.4	-46204.4	-36204.4	-26204.4	-16204.4	-6204.42	3795.58	13795.6	23795.6	33795.6	43795.6	53795.6	63795.6	73795.6	83795.6	93795.6	103796	113796	123796	143796	163796	183796	203796	223796	243796	263796	283796	303796
	602.88	0.00984838	61216.1			-56216.1	-51216.1	-41216.1	-31216.1	-21216.1	-11216.1	-1216.11	8783.89	18783.9	28783.9	38783.9	48783.9	58783.9	68783.9	78783.9	88783.9	98783.9	108784	118784	128784	138784	158784	178784	198784	218784	238784	258784	278784	298784	318784
	547.783	0.00657774	83278.3			-78278.3	-73278.3	-63278.3	-53278.3	-43278.3	-33278.3	-23278.3	-13278.3	-3278.29	6721.71	16721.7	26721.7	36721.7	46721.7	56721.7	66721.7	76721.7	86721.7	96721.7	106722	116722	136722	156722	176722	196722	216722	236722	256722	276722	296722
	626.629	0.00543842	115223			-110223	-105223	-95222.7	-85222.7	-75222.7	-65222.7	-55222.7	-45222.7	-35222.7	-25222.7	-15222.7	-5222.65	4777.35	14777.3	24777.3	34777.3	44777.3	54777.3	64777.3	74777.3	84777.3	104777	124777	144777	164777	184777	204777	224777	244777	264777
	457.37	0.0105024	43549.1			-38549.1	-33549.1	-23549.1	-13549.1	-3549.09	6450.91	16450.9	26450.9	36450.9	46450.9	56450.9	66450.9	76450.9	86450.9	96450.9	106451	116451	126451	136451	146451	156451	176451	196451	216451	236451	256451	276451	296451	316451	336451
	565.816	0.00439727	128674			-123674	-118674	-108674	-98674.3	-88674.3	-78674.3	-68674.3	-58674.3	-48674.3	-38674.3	-28674.3	-18674.3	-8674.32	1325.68	11325.7	21325.7	31325.7	41325.7	51325.7	61325.7	71325.7	91325.7	111326	131326	151326	171326	191326	211326	231326	251326
	615.77	0.0072673	84731.6			-79731.6	-74731.6	-64731.6	-54731.6	-44731.6	-34731.6	-24731.6	-14731.6	-4731.63	5268.37	15268.4	25268.4	35268.4	45268.4	55268.4	65268.4	75268.4	85268.4	95268.4	105268	115268	135268	155268	175268	195268	215268	235268	255268	275268	295268
	481.392	0.0108703	44285			-39285	-34285	-24285	-14285	-4285.05	5714.95	15715	25715	35715	45715	55715	65715	75715	85715	95715	105715	115715	125715	135715	145715	155715	175715	195715	215715	235715	255715	275715	295715	315715	335715
	584.989	0.00554679	105464			-100464	-95464.3	-85464.3	-75464.3	-65464.3	-55464.3	-45464.3	-35464.3	-25464.3	-15464.3	-5464.34	4535.66	14535.7	24535.7	34535.7	44535.7	54535.7	64535.7	74535.7	84535.7	94535.7	114536	134536	154536	174536	194536	214536	234536	254536	274536
	515.268	0.00507687	101493			-96493.2	-91493.2	-81493.2	-71493.2	-61493.2	-51493.2	-41493.2	-31493.2	-21493.2	-11493.2	-1493.23	8506.77	18506.8	28506.8	38506.8	48506.8	58506.8	68506.8	78506.8	88506.8	98506.8	118507	138507	158507	178507	198507	218507	238507	258507	278507
	569.375	0.0125322	45433.1			-40433.1	-35433.1	-25433.1	-15433.1	-5433.13	4566.87	14566.9	24566.9	34566.9	44566.9	54566.9	64566.9	74566.9	84566.9	94566.9	104567	114567	124567	134567	144567	154567	174567	194567	214567	234567	254567	274567	294567	314567	334567
	485.015	0.00517744	93678.5			-88678.5	-83678.5	-73678.5	-63678.5	-53678.5	-43678.5	-33678.5	-23678.5	-13678.5	-3678.55	6321.45	16321.5	26321.5	36321.5	46321.5	56321.5	66321.5	76321.5	86321.5	96321.5	106321	126321	146321	166321	186321	206321	226321	246321	266321	286321
	508.686	0.00820129	62025.1			-57025.1	-52025.1	-42025.1	-32025.1	-22025.1	-12025.1	-2025.13	7974.87	17974.9	27974.9	37974.9	47974.9	57974.9	67974.9	77974.9	87974.9	97974.9	107975	117975	127975	137975	157975	177975	197975	217975	237975	257975	277975	297975	317975
	449.583	0.0109371	41106.1			-36106.1	-31106.1	-21106.1	-11106.1	-1106.08	8893.92	18893.9	28893.9	38893.9	48893.9	58893.9	68893.9	78893.9	88893.9	98893.9	108894	118894	128894	138894	148894	158894	178894	198894	218894	238894	258894	278894	298894	318894	338894
	645.483	0.00741054	87103.4			-82103.4	-77103.4	-67103.4	-57103.4	-47103.4	-37103.4	-27103.4	-17103.4	-7103.36	2896.64	12896.6	22896.6	32896.6	42896.6	52896.6	62896.6	72896.6	82896.6	92896.6	102897	112897	132897	152897	172897	192897	212897	232897	252897	272897	292897
	571.424	0.00455225	125526			-120526	-115526	-105526	-95525.7	-85525.7	-75525.7	-65525.7	-55525.7	-45525.7	-35525.7	-25525.7	-15525.7	-5525.72	4474.28	14474.3	24474.3	34474.3	44474.3	54474.3	64474.3	74474.3	94474.3	114474	134474	154474	174474	194474	214474	234474	254474
	567.735	0.00510223	111272			-106272	-101272	-91272	-81272	-71272	-61272	-51272	-41272	-31272	-21272	-11272	-1272	8728	18728	28728	38728	48728	58728	68728	78728	88728	108728	128728	148728	168728	188728	208728	228728	248728	268728
	550.528	0.00717021	76779.9			-71779.9	-66779.9	-56779.9	-46779.9	-36779.9	-26779.9	-16779.9	-6779.92	3220.08	13220.1	23220.1	33220.1	43220.1	53220.1	63220.1	73220.1	83220.1	93220.1	103220	113220	123220	143220	163220	183220	203220	223220	243220	263220	283220	303220
	574.929	0.00854766	67261.6			-62261.6	-57261.6	-47261.6	-37261.6	-27261.6	-17261.6	-7261.56	2738.44	12738.4	22738.4	32738.4	42738.4	52738.4	62738.4	72738.4	82738.4	92738.4	102738	112738	122738	132738	152738	172738	192738	212738	232738	252738	272738	292738	312738
	499.436	0.00633941	78782.7			-73782.7	-68782.7	-58782.7	-48782.7	-38782.7	-28782.7	-18782.7	-8782.71	1217.29	11217.3	21217.3	31217.3	41217.3	51217.3	61217.3	71217.3	81217.3	91217.3	101217	111217	121217	141217	161217	181217	201217	221217	241217	261217	281217	301217
	604.309	0.00569029	106200			-101200	-96200.1	-86200.1	-76200.1	-66200.1	-56200.1	-46200.1	-36200.1	-26200.1	-16200.1	-6200.06	3799.94	13799.9	23799.9	33799.9	43799.9	53799.9	63799.9	73799.9	83799.9	93799.9	113800	133800	153800	173800	193800	213800	233800	253800	273800
	578.031	0.00827568	69847			-64847	-59847	-49847	-39847	-29847	-19847	-9846.96	153.042	10153	20153	30153	40153	50153	60153	70153	80153	90153	100153	110153	120153	130153	150153	170153	190153	210153	230153	250153	270153	290153	310153
	510.928	0.00635904	80346.8			-75346.8	-70346.8	-60346.8	-50346.8	-40346.8	-30346.8	-20346.8	-10346.8	-346.773	9653.23	19653.2	29653.2	39653.2	49653.2	59653.2	69653.2	79653.2	89653.2	99653.2	109653	119653	139653	159653	179653	199653	219653	239653	259653	279653	299653
	553.183	0.00922346	59975.6			-54975.6	-49975.6	-39975.6	-29975.6	-19975.6	-9975.63	24.3734	10024.4	20024.4	30024.4	40024.4	50024.4	60024.4	70024.4	80024.4	90024.4	100024	110024	120024	130024	140024	160024	180024	200024	220024	240024	260024	280024	300024	320024
	570.139	0.00549649	103728			-98727.8	-93727.8	-83727.8	-73727.8	-63727.8	-53727.8	-43727.8	-33727.8	-23727.8	-13727.8	-3727.82	6272.18	16272.2	26272.2	36272.2	46272.2	56272.2	66272.2	76272.2	86272.2	96272.2	116272	136272	156272	176272	196272	216272	236272	256272	276272
	614.519	0.0138676	44313.4			-39313.4	-34313.4	-24313.4	-14313.4	-4313.37	5686.63	15686.6	25686.6	35686.6	45686.6	55686.6	65686.6	75686.6	85686.6	95686.6	105687	115687	125687	135687	145687	155687	175687	195687	215687	235687	255687	275687	295687	315687	335687
	412.087	0.00792816	51977.7			-46977.7	-41977.7	-31977.7	-21977.7	-11977.7	-1977.66	8022.34	18022.3	28022.3	38022.3	48022.3	58022.3	68022.3	78022.3	88022.3	98022.3	108022	118022	128022	138022	148022	168022	188022	208022	228022	248022	268022	288022	308022	328022
	514.258	0.0158821	32379.8			-27379.8	-22379.8	-12379.8	-2379.82	7620.18	17620.2	27620.2	37620.2	47620.2	57620.2	67620.2	77620.2	87620.2	97620.2	107620	117620	127620	137620	147620	157620	167620	187620	207620	227620	247620	267620	287620	307620	327620	347620
	441.11	0.0034297	128615			-123615	-118615	-108615	-98614.7	-88614.7	-78614.7	-68614.7	-58614.7	-48614.7	-38614.7	-28614.7	-18614.7	-8614.66	1385.34	11385.3	21385.3	31385.3	41385.3	51385.3	61385.3	71385.3	91385.3	111385	131385	151385	171385	191385	211385	231385	251385
	442.92	0.009831	45053.5			-40053.5	-35053.5	-25053.5	-15053.5	-5053.47	4946.53	14946.5	24946.5	34946.5	44946.5	54946.5	64946.5	74946.5	84946.5	94946.5	104947	114947	124947	134947	144947	154947	174947	194947	214947	234947	254947	274947	294947	314947	334947
	444.662	0.00803647	55330.6			-50330.6	-45330.6	-35330.6	-25330.6	-15330.6	-5330.58	4669.42	14669.4	24669.4	34669.4	44669.4	54669.4	64669.4	74669.4	84669.4	94669.4	104669	114669	124669	134669	144669	164669	184669	204669	224669	244669	264669	284669	304669	324669
	625.709	0.00701999	89132.6			-84132.6	-79132.6	-69132.6	-59132.6	-49132.6	-39132.6	-29132.6	-19132.6	-9132.56	867.439	10867.4	20867.4	30867.4	40867.4	50867.4	60867.4	70867.4	80867.4	90867.4	100867	110867	130867	150867	170867	190867	210867	230867	250867	270867	290867
	477.609	0.00388791	122845			-117845	-112845	-102845	-92844.6	-82844.6	-72844.6	-62844.6	-52844.6	-42844.6	-32844.6	-22844.6	-12844.6	-2844.59	7155.41	17155.4	27155.4	37155.4	47155.4	57155.4	67155.4	77155.4	97155.4	117155	137155	157155	177155	197155	217155	237155	257155
	538.572	0.00761036	70768.2			-65768.2	-60768.2	-50768.2	-40768.2	-30768.2	-20768.2	-10768.2	-768.236	9231.76	19231.8	29231.8	39231.8	49231.8	59231.8	69231.8	79231.8	89231.8	99231.8	109232	119232	129232	149232	169232	189232	209232	229232	249232	269232	289232	309232
	577.133	0.00783208	73688.4			-68688.4	-63688.4	-53688.4	-43688.4	-33688.4	-23688.4	-13688.4	-3688.38	6311.62	16311.6	26311.6	36311.6	46311.6	56311.6	66311.6	76311.6	86311.6	96311.6	106312	116312	126312	146312	166312	186312	206312	226312	246312	266312	286312	306312
	520.293	0.00468864	110969			-105969	-100969	-90968.9	-80968.9	-70968.9	-60968.9	-50968.9	-40968.9	-30968.9	-20968.9	-10968.9	-968.86	9031.14	19031.1	29031.1	39031.1	49031.1	59031.1	69031.1	79031.1	89031.1	109031	129031	149031	169031	189031	209031	229031	249031	269031
	571.393	0.00327262	174598			-169598	-164598	-154598	-144598	-134598	-124598	-114598	-104598	-94597.9	-84597.9	-74597.9	-64597.9	-54597.9	-44597.9	-34597.9	-24597.9	-14597.9	-4597.93	5402.07	15402.1	25402.1	45402.1	65402.1	85402.1	105402	125402	145402	165402	185402	205402
	483.38	0.00558021	86624			-81624	-76624	-66624	-56624	-46624	-36624	-26624	-16624	-6624.04	3375.96	13376	23376	33376	43376	53376	63376	73376	83376	93376	103376	113376	133376	153376	173376	193376	213376	233376	253376	273376	293376
	546.714	0.00920746	59377.3			-54377.3	-49377.3	-39377.3	-29377.3	-19377.3	-9377.34	622.659	10622.7	20622.7	30622.7	40622.7	50622.7	60622.7	70622.7	80622.7	90622.7	100623	110623	120623	130623	140623	160623	180623	200623	220623	240623	260623	280623	300623	320623
	527.331	0.00729811	72255.8			-67255.8	-62255.8	-52255.8	-42255.8	-32255.8	-22255.8	-12255.8	-2255.79	7744.21	17744.2	27744.2	37744.2	47744.2	57744.2	67744.2	77744.2	87744.2	97744.2	107744	117744	127744	147744	167744	187744	207744	227744	247744	267744	287744	307744
	434.68	0.0133501	32560.2			-27560.2	-22560.2	-12560.2	-2560.17	7439.83	17439.8	27439.8	37439.8	47439.8	57439.8	67439.8	77439.8	87439.8	97439.8	107440	117440	127440	137440	147440	157440	167440	187440	207440	227440	247440	267440	287440	307440	327440	347440
	422.477	0.0140761	30013.8			-25013.8	-20013.8	-10013.8	-13.7718	9986.23	19986.2	29986.2	39986.2	49986.2	59986.2	69986.2	79986.2	89986.2	99986.2	109986	119986	129986	139986	149986	159986	169986	189986	209986	229986	249986	269986	289986	309986	329986	349986
	450.229	0.0219592	20503			-15503	-10503	-503.024	9496.98	19497	29497	39497	49497	59497	69497	79497	89497	99497	109497	119497	129497	139497	149497	159497	169497	179497	199497	219497	239497	259497	279497	299497	319497	339497	359497
	608.074	0.0122988	49441.9			-44441.9	-39441.9	-29441.9	-19441.9	-9441.87	558.133	10558.1	20558.1	30558.1	40558.1	50558.1	60558.1	70558.1	80558.1	90558.1	100558	110558	120558	130558	140558	150558	170558	190558	210558	230558	250558	270558	290558	310558	330558
	432.886	0.00559559	77361.9			-72361.9	-67361.9	-57361.9	-47361.9	-37361.9	-27361.9	-17361.9	-7361.93	2638.07	12638.1	22638.1	32638.1	42638.1	52638.1	62638.1	72638.1	82638.1	92638.1	102638	112638	122638	142638	162638	182638	202638	222638	242638	262638	282638	302638
	688.383	0.00604497	113877			-108877	-103877	-93877	-83877	-73877	-63877	-53877	-43877	-33877	-23877	-13877	-3876.97	6123.03	16123	26123	36123	46123	56123	66123	76123	86123	106123	126123	146123	166123	186123	206123	226123	246123	266123
	579.571	0.00273094	212224			-207224	-202224	-192224	-182224	-172224	-162224	-152224	-142224	-132224	-122224	-112224	-102224	-92224.3	-82224.3	-72224.3	-62224.3	-52224.3	-42224.3	-32224.3	-22224.3	-12224.3	7775.72	27775.7	47775.7	67775.7	87775.7	107776	127776	147776	167776
	492.638	0.00795614	61919.2			-56919.2	-51919.2	-41919.2	-31919.2	-21919.2	-11919.2	-1919.22	8080.78	18080.8	28080.8	38080.8	48080.8	58080.8	68080.8	78080.8	88080.8	98080.8	108081	118081	128081	138081	158081	178081	198081	218081	238081	258081	278081	298081	318081
	605.987	0.0105702	57330			-52330	-47330	-37330	-27330	-17330	-7330.01	2669.99	12670	22670	32670	42670	52670	62670	72670	82670	92670	102670	112670	122670	132670	142670	162670	182670	202670	222670	242670	262670	282670	302670	322670
	578.314	0.0170869	33845.5			-28845.5	-23845.5	-13845.5	-3845.5	6154.5	16154.5	26154.5	36154.5	46154.5	56154.5	66154.5	76154.5	86154.5	96154.5	106155	116155	126155	136155	146155	156155	166155	186155	206155	226155	246155	266155	286155	306155	326155	346155
	498.245	0.00961337	51828.3			-46828.3	-41828.3	-31828.3	-21828.3	-11828.3	-1828.32	8171.68	18171.7	28171.7	38171.7	48171.7	58171.7	68171.7	78171.7	88171.7	98171.7	108172	118172	128172	138172	148172	168172	188172	208172	228172	248172	268172	288172	308172	328172
	534.87	0.00685294	78049.8			-73049.8	-68049.8	-58049.8	-48049.8	-38049.8	-28049.8	-18049.8	-8049.75	1950.25	11950.2	21950.2	31950.2	41950.2	51950.2	61950.2	71950.2	81950.2	91950.2	101950	111950	121950	141950	161950	181950	201950	221950	241950	261950	281950	301950
	603.72	0.00619258	97490.9			-92490.9	-87490.9	-77490.9	-67490.9	-57490.9	-47490.9	-37490.9	-27490.9	-17490.9	-7490.88	2509.12	12509.1	22509.1	32509.1	42509.1	52509.1	62509.1	72509.1	82509.1	92509.1	102509	122509	142509	162509	182509	202509	222509	242509	262509	282509
	556.023	0.00669075	83103.2			-78103.2	-73103.2	-63103.2	-53103.2	-43103.2	-33103.2	-23103.2	-13103.2	-3103.23	6896.77	16896.8	26896.8	36896.8	46896.8	56896.8	66896.8	76896.8	86896.8	96896.8	106897	116897	136897	156897	176897	196897	216897	236897	256897	276897	296897
	473.128	0.00516016	91688.6			-86688.6	-81688.6	-71688.6	-61688.6	-51688.6	-41688.6	-31688.6	-21688.6	-11688.6	-1688.63	8311.37	18311.4	28311.4	38311.4	48311.4	58311.4	68311.4	78311.4	88311.4	98311.4	108311	128311	148311	168311	188311	208311	228311	248311	268311	288311
	516.638	0.00691765	74684			-69684	-64684	-54684	-44684	-34684	-24684	-14684	-4683.98	5316.02	15316	25316	35316	45316	55316	65316	75316	85316	95316	105316	115316	125316	145316	165316	185316	205316	225316	245316	265316	285316	305316
	613.432	0.00295576	207538			-202538	-197538	-187538	-177538	-167538	-157538	-147538	-137538	-127538	-117538	-107538	-97538	-87538	-77538	-67538	-57538	-47538	-37538	-27538	-17538	-7537.96	12462	32462	52462	72462	92462	112462	132462	152462	172462
	407.062	0.0091737	44372.7			-39372.7	-34372.7	-24372.7	-14372.7	-4372.68	5627.32	15627.3	25627.3	35627.3	45627.3	55627.3	65627.3	75627.3	85627.3	95627.3	105627	115627	125627	135627	145627	155627	175627	195627	215627	235627	255627	275627	295627	315627	335627
	436.954	0.00441378	98997.7			-93997.7	-88997.7	-78997.7	-68997.7	-58997.7	-48997.7	-38997.7	-28997.7	-18997.7	-8997.66	1002.34	11002.3	21002.3	31002.3	41002.3	51002.3	61002.3	71002.3	81002.3	91002.3	101002	121002	141002	161002	181002	201002	221002	241002	261002	281002
	515.511	0.00537075	95984.9			-90984.9	-85984.9	-75984.9	-65984.9	-55984.9	-45984.9	-35984.9	-25984.9	-15984.9	-5984.89	4015.11	14015.1	24015.1	34015.1	44015.1	54015.1	64015.1	74015.1	84015.1	94015.1	104015	124015	144015	164015	184015	204015	224015	244015	264015	284015
	544.952	0.00690055	78972.3			-73972.3	-68972.3	-58972.3	-48972.3	-38972.3	-28972.3	-18972.3	-8972.26	1027.74	11027.7	21027.7	31027.7	41027.7	51027.7	61027.7	71027.7	81027.7	91027.7	101028	111028	121028	141028	161028	181028	201028	221028	241028	261028	281028	301028
	569.855	0.00730088	78053			-73053	-68053	-58053	-48053	-38053	-28053	-18053	-8052.96	1947.04	11947	21947	31947	41947	51947	61947	71947	81947	91947	101947	111947	121947	141947	161947	181947	201947	221947	241947	261947	281947	301947
	565.634	0.00406826	139036			-134036	-129036	-119036	-109036	-99035.9	-89035.9	-79035.9	-69035.9	-59035.9	-49035.9	-39035.9	-29035.9	-19035.9	-9035.92	964.081	10964.1	20964.1	30964.1	40964.1	50964.1	60964.1	80964.1	100964	120964	140964	160964	180964	200964	220964	240964
	416.77	0.00468622	88935.2			-83935.2	-78935.2	-68935.2	-58935.2	-48935.2	-38935.2	-28935.2	-18935.2	-8935.18	1064.82	11064.8	21064.8	31064.8	41064.8	51064.8	61064.8	71064.8	81064.8	91064.8	101065	111065	131065	151065	171065	191065	211065	231065	251065	271065	291065
	443.021	0.00619789	71479.2			-66479.2	-61479.2	-51479.2	-41479.2	-31479.2	-21479.2	-11479.2	-1479.22	8520.78	18520.8	28520.8	38520.8	48520.8	58520.8	68520.8	78520.8	88520.8	98520.8	108521	118521	128521	148521	168521	188521	208521	228521	248521	268521	288521	308521
	619.103	0.00466974	132577			-127577	-122577	-112577	-102577	-92577.4	-82577.4	-72577.4	-62577.4	-52577.4	-42577.4	-32577.4	-22577.4	-12577.4	-2577.45	7422.55	17422.6	27422.6	37422.6	47422.6	57422.6	67422.6	87422.6	107423	127423	147423	167423	187423	207423	227423	247423
	524.166	0.00452939	115725			-110725	-105725	-95725.5	-85725.5	-75725.5	-65725.5	-55725.5	-45725.5	-35725.5	-25725.5	-15725.5	-5725.5	4274.5	14274.5	24274.5	34274.5	44274.5	54274.5	64274.5	74274.5	84274.5	104275	124275	144275	164275	184275	204275	224275	244275	264275
	545.512	0.00859699	63453.8			-58453.8	-53453.8	-43453.8	-33453.8	-23453.8	-13453.8	-3453.84	6546.16	16546.2	26546.2	36546.2	46546.2	56546.2	66546.2	76546.2	86546.2	96546.2	106546	116546	126546	136546	156546	176546	196546	216546	236546	256546	276546	296546	316546
	533.376	0.00792451	67307.1			-62307.1	-57307.1	-47307.1	-37307.1	-27307.1	-17307.1	-7307.09	2692.91	12692.9	22692.9	32692.9	42692.9	52692.9	62692.9	72692.9	82692.9	92692.9	102693	112693	122693	132693	152693	172693	192693	212693	232693	252693	272693	292693	312693
	479.344	0.0110792	43265.1			-38265.1	-33265.1	-23265.1	-13265.1	-3265.14	6734.86	16734.9	26734.9	36734.9	46734.9	56734.9	66734.9	76734.9	86734.9	96734.9	106735	116735	126735	136735	146735	156735	176735	196735	216735	236735	256735	276735	296735	316735	336735
	420.35	0.00704387	59676.1			-54676.1	-49676.1	-39676.1	-29676.1	-19676.1	-9676.09	323.911	10323.9	20323.9	30323.9	40323.9	50323.9	60323.9	70323.9	80323.9	90323.9	100324	110324	120324	130324	140324	160324	180324	200324	220324	240324	260324	280324	300324	320324
	433.283	0.00798754	54244.9			-49244.9	-44244.9	-34244.9	-24244.9	-14244.9	-4244.86	5755.14	15755.1	25755.1	35755.1	45755.1	55755.1	65755.1	75755.1	85755.1	95755.1	105755	115755	125755	135755	145755	165755	185755	205755	225755	245755	265755	285755	305755	325755
	448.887	0.0132225	33948.8			-28948.8	-23948.8	-13948.8	-3948.79	6051.21	16051.2	26051.2	36051.2	46051.2	56051.2	66051.2	76051.2	86051.2	96051.2	106051	116051	126051	136051	146051	156051	166051	186051	206051	226051	246051	266051	286051	306051	326051	346051
	570.277	0.00359946	158434			-153434	-148434	-138434	-128434	-118434	-108434	-98434	-88434	-78434	-68434	-58434	-48434	-38434	-28434	-18434	-8434.02	1565.98	11566	21566	31566	41566	61566	81566	101566	121566	141566	161566	181566	201566	221566
	448.388	0.00642371	69802			-64802	-59802	-49802	-39802	-29802	-19802	-9802.02	197.982	10198	20198	30198	40198	50198	60198	70198	80198	90198	100198	110198	120198	130198	150198	170198	190198	210198	230198	250198	270198	290198	310198
	661.137	0.00471292	140282			-135282	-130282	-120282	-110282	-100282	-90281.9	-80281.9	-70281.9	-60281.9	-50281.9	-40281.9	-30281.9	-20281.9	-10281.9	-281.898	9718.1	19718.1	29718.1	39718.1	49718.1	59718.1	79718.1	99718.1	119718	139718	159718	179718	199718	219718	239718
	584.001	0.0108422	53863.4			-48863.4	-43863.4	-33863.4	-23863.4	-13863.4	-3863.44	6136.56	16136.6	26136.6	36136.6	46136.6	56136.6	66136.6	76136.6	86136.6	96136.6	106137	116137	126137	136137	146137	166137	186137	206137	226137	246137	266137	286137	306137	326137
	477.905	0.00746266	64039.5			-59039.5	-54039.5	-44039.5	-34039.5	-24039.5	-14039.5	-4039.47	5960.53	15960.5	25960.5	35960.5	45960.5	55960.5	65960.5	75960.5	85960.5	95960.5	105961	115961	125961	135961	155961	175961	195961	215961	235961	255961	275961	295961	315961
	641.893	0.00642658	99881			-94881	-89881	-79881	-69881	-59881	-49881	-39881	-29881	-19881	-9880.96	119.039	10119	20119	30119	40119	50119	60119	70119	80119	90119	100119	120119	140119	160119	180119	200119	220119	240119	260119	280119
	549.391	0.00675012	81389.9			-76389.9	-71389.9	-61389.9	-51389.9	-41389.9	-31389.9	-21389.9	-11389.9	-1389.88	8610.12	18610.1	28610.1	38610.1	48610.1	58610.1	68610.1	78610.1	88610.1	98610.1	108610	118610	138610	158610	178610	198610	218610	238610	258610	278610	298610
	514.901	0.009706	53049.8			-48049.8	-43049.8	-33049.8	-23049.8	-13049.8	-3049.78	6950.22	16950.2	26950.2	36950.2	46950.2	56950.2	66950.2	76950.2	86950.2	96950.2	106950	116950	126950	136950	146950	166950	186950	206950	226950	246950	266950	286950	306950	326950
	555.273	0.00734039	75646.4			-70646.4	-65646.4	-55646.4	-45646.4	-35646.4	-25646.4	-15646.4	-5646.36	4353.64	14353.6	24353.6	34353.6	44353.6	54353.6	64353.6	74353.6	84353.6	94353.6	104354	114354	124354	144354	164354	184354	204354	224354	244354	264354	284354	304354
	567.561	0.00606287	93612.6			-88612.6	-83612.6	-73612.6	-63612.6	-53612.6	-43612.6	-33612.6	-23612.6	-13612.6	-3612.6	6387.4	16387.4	26387.4	36387.4	46387.4	56387.4	66387.4	76387.4	86387.4	96387.4	106387	126387	146387	166387	186387	206387	226387	246387	266387	286387
	550.573	0.00598433	92002.6			-87002.6	-82002.6	-72002.6	-62002.6	-52002.6	-42002.6	-32002.6	-22002.6	-12002.6	-2002.58	7997.42	17997.4	27997.4	37997.4	47997.4	57997.4	67997.4	77997.4	87997.4	97997.4	107997	127997	147997	167997	187997	207997	227997	247997	267997	287997
	567.253	0.00114128	497032			-492032	-487032	-477032	-467032	-457032	-447032	-437032	-427032	-417032	-407032	-397032	-387032	-377032	-367032	-357032	-347032	-337032	-327032	-317032	-307032	-297032	-277032	-257032	-237032	-217032	-197032	-177032	-157032	-137032	-117032
	451.249	0.0075467	59794.2			-54794.2	-49794.2	-39794.2	-29794.2	-19794.2	-9794.17	205.826	10205.8	20205.8	30205.8	40205.8	50205.8	60205.8	70205.8	80205.8	90205.8	100206	110206	120206	130206	140206	160206	180206	200206	220206	240206	260206	280206	300206	320206
	541.162	0.00393855	137401			-132401	-127401	-117401	-107401	-97401.3	-87401.3	-77401.3	-67401.3	-57401.3	-47401.3	-37401.3	-27401.3	-17401.3	-7401.33	2598.67	12598.7	22598.7	32598.7	42598.7	52598.7	62598.7	82598.7	102599	122599	142599	162599	182599	202599	222599	242599
	574.622	0.0143323	40092.9			-35092.9	-30092.9	-20092.9	-10092.9	-92.8558	9907.14	19907.1	29907.1	39907.1	49907.1	59907.1	69907.1	79907.1	89907.1	99907.1	109907	119907	129907	139907	149907	159907	179907	199907	219907	239907	259907	279907	299907	319907	339907
	449.881	0.00757566	59385.1			-54385.1	-49385.1	-39385.1	-29385.1	-19385.1	-9385.11	614.886	10614.9	20614.9	30614.9	40614.9	50614.9	60614.9	70614.9	80614.9	90614.9	100615	110615	120615	130615	140615	160615	180615	200615	220615	240615	260615	280615	300615	320615
	483.65	0.00726083	66610.8			-61610.8	-56610.8	-46610.8	-36610.8	-26610.8	-16610.8	-6610.82	3389.18	13389.2	23389.2	33389.2	43389.2	53389.2	63389.2	73389.2	83389.2	93389.2	103389	113389	123389	133389	153389	173389	193389	213389	233389	253389	273389	293389	313389
	552.116	0.0163003	33871.5			-28871.5	-23871.5	-13871.5	-3871.54	6128.46	16128.5	26128.5	36128.5	46128.5	56128.5	66128.5	76128.5	86128.5	96128.5	106128	116128	126128	136128	146128	156128	166128	186128	206128	226128	246128	266128	286128	306128	326128	346128
	579.701	0.00493921	117367			-112367	-107367	-97367.1	-87367.1	-77367.1	-67367.1	-57367.1	-47367.1	-37367.1	-27367.1	-17367.1	-7367.1	2632.9	12632.9	22632.9	32632.9	42632.9	52632.9	62632.9	72632.9	82632.9	102633	122633	142633	162633	182633	202633	222633	242633	262633
	478.831	0.00552904	86603			-81603	-76603	-66603	-56603	-46603	-36603	-26603	-16603	-6603.01	3396.99	13397	23397	33397	43397	53397	63397	73397	83397	93397	103397	113397	133397	153397	173397	193397	213397	233397	253397	273397	293397
	499.87	0.00398567	125417			-120417	-115417	-105417	-95416.7	-85416.7	-75416.7	-65416.7	-55416.7	-45416.7	-35416.7	-25416.7	-15416.7	-5416.72	4583.28	14583.3	24583.3	34583.3	44583.3	54583.3	64583.3	74583.3	94583.3	114583	134583	154583	174583	194583	214583	234583	254583
	504.085	0.0112238	44912.1			-39912.1	-34912.1	-24912.1	-14912.1	-4912.09	5087.91	15087.9	25087.9	35087.9	45087.9	55087.9	65087.9	75087.9	85087.9	95087.9	105088	115088	125088	135088	145088	155088	175088	195088	215088	235088	255088	275088	295088	315088	335088
	544.444	0.0088438	61562.2			-56562.2	-51562.2	-41562.2	-31562.2	-21562.2	-11562.2	-1562.22	8437.78	18437.8	28437.8	38437.8	48437.8	58437.8	68437.8	78437.8	88437.8	98437.8	108438	118438	128438	138438	158438	178438	198438	218438	238438	258438	278438	298438	318438
	535.974	0.00767494	69834.3			-64834.3	-59834.3	-49834.3	-39834.3	-29834.3	-19834.3	-9834.3	165.702	10165.7	20165.7	30165.7	40165.7	50165.7	60165.7	70165.7	80165.7	90165.7	100166	110166	120166	130166	150166	170166	190166	210166	230166	250166	270166	290166	310166
	646.163	0.00573314	112707			-107707	-102707	-92706.6	-82706.6	-72706.6	-62706.6	-52706.6	-42706.6	-32706.6	-22706.6	-12706.6	-2706.65	7293.35	17293.4	27293.4	37293.4	47293.4	57293.4	67293.4	77293.4	87293.4	107293	127293	147293	167293	187293	207293	227293	247293	267293
	468.759	0.00227086	206424			-201424	-196424	-186424	-176424	-166424	-156424	-146424	-136424	-126424	-116424	-106424	-96423.7	-86423.7	-76423.7	-66423.7	-56423.7	-46423.7	-36423.7	-26423.7	-16423.7	-6423.71	13576.3	33576.3	53576.3	73576.3	93576.3	113576	133576	153576	173576
	488.166	0.00935148	52202			-47202	-42202	-32202	-22202	-12202	-2202.01	7797.99	17798	27798	37798	47798	57798	67798	77798	87798	97798	107798	117798	127798	137798	147798	167798	187798	207798	227798	247798	267798	287798	307798	327798
	628.305	0.00312617	200983			-195983	-190983	-180983	-170983	-160983	-150983	-140983	-130983	-120983	-110983	-100983	-90982.6	-80982.6	-70982.6	-60982.6	-50982.6	-40982.6	-30982.6	-20982.6	-10982.6	-982.624	19017.4	39017.4	59017.4	79017.4	99017.4	119017	139017	159017	179017
	543.952	0.0060703	89608.9			-84608.9	-79608.9	-69608.9	-59608.9	-49608.9	-39608.9	-29608.9	-19608.9	-9608.85	391.146	10391.1	20391.1	30391.1	40391.1	50391.1	60391.1	70391.1	80391.1	90391.1	100391	110391	130391	150391	170391	190391	210391	230391	250391	270391	290391
	430.582	0.00662173	65025.6			-60025.6	-55025.6	-45025.6	-35025.6	-25025.6	-15025.6	-5025.57	4974.43	14974.4	24974.4	34974.4	44974.4	54974.4	64974.4	74974.4	84974.4	94974.4	104974	114974	124974	134974	154974	174974	194974	214974	234974	254974	274974	294974	314974
	551.193	0.0100227	54994.7			-49994.7	-44994.7	-34994.7	-24994.7	-14994.7	-4994.74	5005.26	15005.3	25005.3	35005.3	45005.3	55005.3	65005.3	75005.3	85005.3	95005.3	105005	115005	125005	135005	145005	165005	185005	205005	225005	245005	265005	285005	305005	325005
	569.523	0.00792961	71822.3			-66822.3	-61822.3	-51822.3	-41822.3	-31822.3	-21822.3	-11822.3	-1822.29	8177.71	18177.7	28177.7	38177.7	48177.7	58177.7	68177.7	78177.7	88177.7	98177.7	108178	118178	128178	148178	168178	188178	208178	228178	248178	268178	288178	308178
	568.48	0.00428745	132592			-127592	-122592	-112592	-102592	-92591.5	-82591.5	-72591.5	-62591.5	-52591.5	-42591.5	-32591.5	-22591.5	-12591.5	-2591.5	7408.5	17408.5	27408.5	37408.5	47408.5	57408.5	67408.5	87408.5	107408	127408	147408	167408	187408	207408	227408	247408
	523.995	0.00613024	85477.1			-80477.1	-75477.1	-65477.1	-55477.1	-45477.1	-35477.1	-25477.1	-15477.1	-5477.07	4522.93	14522.9	24522.9	34522.9	44522.9	54522.9	64522.9	74522.9	84522.9	94522.9	104523	114523	134523	154523	174523	194523	214523	234523	254523	274523	294523
	516.604	0.00307822	167825			-162825	-157825	-147825	-137825	-127825	-117825	-107825	-97825.4	-87825.4	-77825.4	-67825.4	-57825.4	-47825.4	-37825.4	-27825.4	-17825.4	-7825.36	2174.64	12174.6	22174.6	32174.6	52174.6	72174.6	92174.6	112175	132175	152175	172175	192175	212175
	544.907	0.00730041	74640.6			-69640.6	-64640.6	-54640.6	-44640.6	-34640.6	-24640.6	-14640.6	-4640.57	5359.43	15359.4	25359.4	35359.4	45359.4	55359.4	65359.4	75359.4	85359.4	95359.4	105359	115359	125359	145359	165359	185359	205359	225359	245359	265359	285359	305359
	549.283	0.00693635	79189			-74189	-69189	-59189	-49189	-39189	-29189	-19189	-9188.96	811.037	10811	20811	30811	40811	50811	60811	70811	80811	90811	100811	110811	120811	140811	160811	180811	200811	220811	240811	260811	280811	300811
	621.649	0.00698945	88941.1			-83941.1	-78941.1	-68941.1	-58941.1	-48941.1	-38941.1	-28941.1	-18941.1	-8941.09	1058.91	11058.9	21058.9	31058.9	41058.9	51058.9	61058.9	71058.9	81058.9	91058.9	101059	111059	131059	151059	171059	191059	211059	231059	251059	271059	291059
	464.425	0.00710255	65388.5			-60388.5	-55388.5	-45388.5	-35388.5	-25388.5	-15388.5	-5388.5	4611.5	14611.5	24611.5	34611.5	44611.5	54611.5	64611.5	74611.5	84611.5	94611.5	104611	114611	124611	134611	154611	174611	194611	214611	234611	254611	274611	294611	314611
	479.229	0.00869449	55118.6			-50118.6	-45118.6	-35118.6	-25118.6	-15118.6	-5118.65	4881.35	14881.4	24881.4	34881.4	44881.4	54881.4	64881.4	74881.4	84881.4	94881.4	104881	114881	124881	134881	144881	164881	184881	204881	224881	244881	264881	284881	304881	324881
	571.839	0.00422318	135405			-130405	-125405	-115405	-105405	-95404.9	-85404.9	-75404.9	-65404.9	-55404.9	-45404.9	-35404.9	-25404.9	-15404.9	-5404.91	4595.09	14595.1	24595.1	34595.1	44595.1	54595.1	64595.1	84595.1	104595	124595	144595	164595	184595	204595	224595	244595
	610.763	0.006171	98973			-93973	-88973	-78973	-68973	-58973	-48973	-38973	-28973	-18973	-8973.03	1026.97	11027	21027	31027	41027	51027	61027	71027	81027	91027	101027	121027	141027	161027	181027	201027	221027	241027	261027	281027
	530.556	0.0156974	33799.1			-28799.1	-23799.1	-13799.1	-3799.05	6200.95	16200.9	26200.9	36200.9	46200.9	56200.9	66200.9	76200.9	86200.9	96200.9	106201	116201	126201	136201	146201	156201	166201	186201	206201	226201	246201	266201	286201	306201	326201	346201
	560.479	0.00704234	79587			-74587	-69587	-59587	-49587	-39587	-29587	-19587	-9586.98	413.018	10413	20413	30413	40413	50413	60413	70413	80413	90413	100413	110413	120413	140413	160413	180413	200413	220413	240413	260413	280413	300413
	470.297	0.00888523	52930.2			-47930.2	-42930.2	-32930.2	-22930.2	-12930.2	-2930.18	7069.82	17069.8	27069.8	37069.8	47069.8	57069.8	67069.8	77069.8	87069.8	97069.8	107070	117070	127070	137070	147070	167070	187070	207070	227070	247070	267070	287070	307070	327070
	572.774	0.00612603	93498.4			-88498.4	-83498.4	-73498.4	-63498.4	-53498.4	-43498.4	-33498.4	-23498.4	-13498.4	-3498.43	6501.57	16501.6	26501.6	36501.6	46501.6	56501.6	66501.6	76501.6	86501.6	96501.6	106502	126502	146502	166502	186502	206502	226502	246502	266502	286502
	568.86	0.0048723	116754			-111754	-106754	-96753.9	-86753.9	-76753.9	-66753.9	-56753.9	-46753.9	-36753.9	-26753.9	-16753.9	-6753.92	3246.08	13246.1	23246.1	33246.1	43246.1	53246.1	63246.1	73246.1	83246.1	103246	123246	143246	163246	183246	203246	223246	243246	263246
	457.979	0.00387278	118256			-113256	-108256	-98255.6	-88255.6	-78255.6	-68255.6	-58255.6	-48255.6	-38255.6	-28255.6	-18255.6	-8255.65	1744.35	11744.4	21744.4	31744.4	41744.4	51744.4	61744.4	71744.4	81744.4	101744	121744	141744	161744	181744	201744	221744	241744	261744
	555.49	0.0127791	43468.6			-38468.6	-33468.6	-23468.6	-13468.6	-3468.6	6531.4	16531.4	26531.4	36531.4	46531.4	56531.4	66531.4	76531.4	86531.4	96531.4	106531	116531	126531	136531	146531	156531	176531	196531	216531	236531	256531	276531	296531	316531	336531
	524.781	0.00639416	82071.8			-77071.8	-72071.8	-62071.8	-52071.8	-42071.8	-32071.8	-22071.8	-12071.8	-2071.83	7928.17	17928.2	27928.2	37928.2	47928.2	57928.2	67928.2	77928.2	87928.2	97928.2	107928	117928	137928	157928	177928	197928	217928	237928	257928	277928	297928
	540.853	0.00325036	166398			-161398	-156398	-146398	-136398	-126398	-116398	-106398	-96397.7	-86397.7	-76397.7	-66397.7	-56397.7	-46397.7	-36397.7	-26397.7	-16397.7	-6397.67	3602.33	13602.3	23602.3	33602.3	53602.3	73602.3	93602.3	113602	133602	153602	173602	193602	213602
	526.197	0.0137803	38184.8			-33184.8	-28184.8	-18184.8	-8184.84	1815.16	11815.2	21815.2	31815.2	41815.2	51815.2	61815.2	71815.2	81815.2	91815.2	101815	111815	121815	131815	141815	151815	161815	181815	201815	221815	241815	261815	281815	301815	321815	341815
	506.878	0.00827144	61280.5			-56280.5	-51280.5	-41280.5	-31280.5	-21280.5	-11280.5	-1280.46	8719.54	18719.5	28719.5	38719.5	48719.5	58719.5	68719.5	78719.5	88719.5	98719.5	108720	118720	128720	138720	158720	178720	198720	218720	238720	258720	278720	298720	318720
	453.884	0.0107679	42151.4			-37151.4	-32151.4	-22151.4	-12151.4	-2151.45	7848.55	17848.6	27848.6	37848.6	47848.6	57848.6	67848.6	77848.6	87848.6	97848.6	107849	117849	127849	137849	147849	157849	177849	197849	217849	237849	257849	277849	297849	317849	337849
	531.4	0.0049011	108425			-103425	-98424.7	-88424.7	-78424.7	-68424.7	-58424.7	-48424.7	-38424.7	-28424.7	-18424.7	-8424.74	1575.26	11575.3	21575.3	31575.3	41575.3	51575.3	61575.3	71575.3	81575.3	91575.3	111575	131575	151575	171575	191575	211575	231575	251575	271575
	576.04	0.0076331	75466			-70466	-65466	-55466	-45466	-35466	-25466	-15466	-5466.03	4533.97	14534	24534	34534	44534	54534	64534	74534	84534	94534	104534	114534	124534	144534	164534	184534	204534	224534	244534	264534	284534	304534
	528.481	0.0153756	34371.4			-29371.4	-24371.4	-14371.4	-4371.4	5628.6	15628.6	25628.6	35628.6	45628.6	55628.6	65628.6	75628.6	85628.6	95628.6	105629	115629	125629	135629	145629	155629	165629	185629	205629	225629	245629	265629	285629	305629	325629	345629
	558.095	0.00797764	69957.4			-64957.4	-59957.4	-49957.4	-39957.4	-29957.4	-19957.4	-9957.42	42.5812	10042.6	20042.6	30042.6	40042.6	50042.6	60042.6	70042.6	80042.6	90042.6	100043	110043	120043	130043	150043	170043	190043	210043	230043	250043	270043	290043	310043
	492.546	0.0068763	71629.4			-66629.4	-61629.4	-51629.4	-41629.4	-31629.4	-21629.4	-11629.4	-1629.45	8370.55	18370.6	28370.6	38370.6	48370.6	58370.6	68370.6	78370.6	88370.6	98370.6	108371	118371	128371	148371	168371	188371	208371	228371	248371	268371	288371	308371
	507.398	0.00516464	98244.6			-93244.6	-88244.6	-78244.6	-68244.6	-58244.6	-48244.6	-38244.6	-28244.6	-18244.6	-8244.57	1755.43	11755.4	21755.4	31755.4	41755.4	51755.4	61755.4	71755.4	81755.4	91755.4	101755	121755	141755	161755	181755	201755	221755	241755	261755	281755
	555.49	0.00391126	142023			-137023	-132023	-122023	-112023	-102023	-92023.4	-82023.4	-72023.4	-62023.4	-52023.4	-42023.4	-32023.4	-22023.4	-12023.4	-2023.4	7976.6	17976.6	27976.6	37976.6	47976.6	57976.6	77976.6	97976.6	117977	137977	157977	177977	197977	217977	237977
	555.266	0.00869014	63896			-58896	-53896	-43896	-33896	-23896	-13896	-3896.03	6103.97	16104	26104	36104	46104	56104	66104	76104	86104	96104	106104	116104	126104	136104	156104	176104	196104	216104	236104	256104	276104	296104	316104
	568.985	0.00931245	61099.4			-56099.4	-51099.4	-41099.4	-31099.4	-21099.4	-11099.4	-1099.42	8900.58	18900.6	28900.6	38900.6	48900.6	58900.6	68900.6	78900.6	88900.6	98900.6	108901	118901	128901	138901	158901	178901	198901	218901	238901	258901	278901	298901	318901
	502.305	0.00509115	98662.4			-93662.4	-88662.4	-78662.4	-68662.4	-58662.4	-48662.4	-38662.4	-28662.4	-18662.4	-8662.42	1337.58	11337.6	21337.6	31337.6	41337.6	51337.6	61337.6	71337.6	81337.6	91337.6	101338	121338	141338	161338	181338	201338	221338	241338	261338	281338
	539.872	0.00807577	66850.8			-61850.8	-56850.8	-46850.8	-36850.8	-26850.8	-16850.8	-6850.83	3149.17	13149.2	23149.2	33149.2	43149.2	53149.2	63149.2	73149.2	83149.2	93149.2	103149	113149	123149	133149	153149	173149	193149	213149	233149	253149	273149	293149	313149
	407.486	0.00371852	109583			-104583	-99583	-89583	-79583	-69583	-59583	-49583	-39583	-29583	-19583	-9583.01	416.99	10417	20417	30417	40417	50417	60417	70417	80417	90417	110417	130417	150417	170417	190417	210417	230417	250417	270417
	604.365	0.0115223	52451.6			-47451.6	-42451.6	-32451.6	-22451.6	-12451.6	-2451.6	7548.4	17548.4	27548.4	37548.4	47548.4	57548.4	67548.4	77548.4	87548.4	97548.4	107548	117548	127548	137548	147548	167548	187548	207548	227548	247548	267548	287548	307548	327548
	684.202	0.00720981	94898.7			-89898.7	-84898.7	-74898.7	-64898.7	-54898.7	-44898.7	-34898.7	-24898.7	-14898.7	-4898.68	5101.32	15101.3	25101.3	35101.3	45101.3	55101.3	65101.3	75101.3	85101.3	95101.3	105101	125101	145101	165101	185101	205101	225101	245101	265101	285101
	484.752	0.00474112	102244			-97244.2	-92244.2	-82244.2	-72244.2	-62244.2	-52244.2	-42244.2	-32244.2	-22244.2	-12244.2	-2244.24	7755.76	17755.8	27755.8	37755.8	47755.8	57755.8	67755.8	77755.8	87755.8	97755.8	117756	137756	157756	177756	197756	217756	237756	257756	277756
	542.472	0.00437967	123861			-118861	-113861	-103861	-93861.2	-83861.2	-73861.2	-63861.2	-53861.2	-43861.2	-33861.2	-23861.2	-13861.2	-3861.24	6138.76	16138.8	26138.8	36138.8	46138.8	56138.8	66138.8	76138.8	96138.8	116139	136139	156139	176139	196139	216139	236139	256139
	552.679	0.00903238	61188.7			-56188.7	-51188.7	-41188.7	-31188.7	-21188.7	-11188.7	-1188.68	8811.32	18811.3	28811.3	38811.3	48811.3	58811.3	68811.3	78811.3	88811.3	98811.3	108811	118811	128811	138811	158811	178811	198811	218811	238811	258811	278811	298811	318811
	594.48	0.0128365	46311.5			-41311.5	-36311.5	-26311.5	-16311.5	-6311.52	3688.48	13688.5	23688.5	33688.5	43688.5	53688.5	63688.5	73688.5	83688.5	93688.5	103688	113688	123688	133688	143688	153688	173688	193688	213688	233688	253688	273688	293688	313688	333688
	494.004	0.00504053	98006.3			-93006.3	-88006.3	-78006.3	-68006.3	-58006.3	-48006.3	-38006.3	-28006.3	-18006.3	-8006.28	1993.72	11993.7	21993.7	31993.7	41993.7	51993.7	61993.7	71993.7	81993.7	91993.7	101994	121994	141994	161994	181994	201994	221994	241994	261994	281994
	493.427	0.00208413	236754			-231754	-226754	-216754	-206754	-196754	-186754	-176754	-166754	-156754	-146754	-136754	-126754	-116754	-106754	-96754.5	-86754.5	-76754.5	-66754.5	-56754.5	-46754.5	-36754.5	-16754.5	3245.54	23245.5	43245.5	63245.5	83245.5	103246	123246	143246
	526.553	0.00856534	61474.8			-56474.8	-51474.8	-41474.8	-31474.8	-21474.8	-11474.8	-1474.8	8525.2	18525.2	28525.2	38525.2	48525.2	58525.2	68525.2	78525.2	88525.2	98525.2	108525	118525	128525	138525	158525	178525	198525	218525	238525	258525	278525	298525	318525
	434.856	0.00408029	106575			-101575	-96574.6	-86574.6	-76574.6	-66574.6	-56574.6	-46574.6	-36574.6	-26574.6	-16574.6	-6574.63	3425.37	13425.4	23425.4	33425.4	43425.4	53425.4	63425.4	73425.4	83425.4	93425.4	113425	133425	153425	173425	193425	213425	233425	253425	273425
	477.431	0.00471979	101155			-96155.1	-91155.1	-81155.1	-71155.1	-61155.1	-51155.1	-41155.1	-31155.1	-21155.1	-11155.1	-1155.05	8844.95	18844.9	28844.9	38844.9	48844.9	58844.9	68844.9	78844.9	88844.9	98844.9	118845	138845	158845	178845	198845	218845	238845	258845	278845
	636.077	0.00610432	104201			-99201.1	-94201.1	-84201.1	-74201.1	-64201.1	-54201.1	-44201.1	-34201.1	-24201.1	-14201.1	-4201.13	5798.87	15798.9	25798.9	35798.9	45798.9	55798.9	65798.9	75798.9	85798.9	95798.9	115799	135799	155799	175799	195799	215799	235799	255799	275799
	527.767	0.02291	23036.6			-18036.6	-13036.6	-3036.59	6963.41	16963.4	26963.4	36963.4	46963.4	56963.4	66963.4	76963.4	86963.4	96963.4	106963	116963	126963	136963	146963	156963	166963	176963	196963	216963	236963	256963	276963	296963	316963	336963	356963
	558.515	0.0074803	74664.7			-69664.7	-64664.7	-54664.7	-44664.7	-34664.7	-24664.7	-14664.7	-4664.7	5335.3	15335.3	25335.3	35335.3	45335.3	55335.3	65335.3	75335.3	85335.3	95335.3	105335	115335	125335	145335	165335	185335	205335	225335	245335	265335	285335	305335
	581.036	0.0144092	40324.1			-35324.1	-30324.1	-20324.1	-10324.1	-324.091	9675.91	19675.9	29675.9	39675.9	49675.9	59675.9	69675.9	79675.9	89675.9	99675.9	109676	119676	129676	139676	149676	159676	179676	199676	219676	239676	259676	279676	299676	319676	339676
	512.991	0.0144973	35385.2			-30385.2	-25385.2	-15385.2	-5385.23	4614.77	14614.8	24614.8	34614.8	44614.8	54614.8	64614.8	74614.8	84614.8	94614.8	104615	114615	124615	134615	144615	154615	164615	184615	204615	224615	244615	264615	284615	304615	324615	344615
	500.705	0.00501238	99893.7			-94893.7	-89893.7	-79893.7	-69893.7	-59893.7	-49893.7	-39893.7	-29893.7	-19893.7	-9893.73	106.275	10106.3	20106.3	30106.3	40106.3	50106.3	60106.3	70106.3	80106.3	90106.3	100106	120106	140106	160106	180106	200106	220106	240106	260106	280106
	632.029	0.0174022	36318.9			-31318.9	-26318.9	-16318.9	-6318.95	3681.05	13681.1	23681.1	33681.1	43681.1	53681.1	63681.1	73681.1	83681.1	93681.1	103681	113681	123681	133681	143681	153681	163681	183681	203681	223681	243681	263681	283681	303681	323681	343681
	473.072	0.00444075	106530			-101530	-96529.7	-86529.7	-76529.7	-66529.7	-56529.7	-46529.7	-36529.7	-26529.7	-16529.7	-6529.71	3470.29	13470.3	23470.3	33470.3	43470.3	53470.3	63470.3	73470.3	83470.3	93470.3	113470	133470	153470	173470	193470	213470	233470	253470	273470
	682.867	0.00372332	183403			-178403	-173403	-163403	-153403	-143403	-133403	-123403	-113403	-103403	-93402.6	-83402.6	-73402.6	-63402.6	-53402.6	-43402.6	-33402.6	-23402.6	-13402.6	-3402.61	6597.39	16597.4	36597.4	56597.4	76597.4	96597.4	116597	136597	156597	176597	196597
	629.094	0.00461008	136461			-131461	-126461	-116461	-106461	-96460.7	-86460.7	-76460.7	-66460.7	-56460.7	-46460.7	-36460.7	-26460.7	-16460.7	-6460.71	3539.29	13539.3	23539.3	33539.3	43539.3	53539.3	63539.3	83539.3	103539	123539	143539	163539	183539	203539	223539	243539
	618.611	0.0115813	53414.7			-48414.7	-43414.7	-33414.7	-23414.7	-13414.7	-3414.72	6585.28	16585.3	26585.3	36585.3	46585.3	56585.3	66585.3	76585.3	86585.3	96585.3	106585	116585	126585	136585	146585	166585	186585	206585	226585	246585	266585	286585	306585	326585
	487.484	0.00333091	146352			-141352	-136352	-126352	-116352	-106352	-96351.5	-86351.5	-76351.5	-66351.5	-56351.5	-46351.5	-36351.5	-26351.5	-16351.5	-6351.52	3648.48	13648.5	23648.5	33648.5	43648.5	53648.5	73648.5	93648.5	113648	133648	153648	173648	193648	213648	233648
	599.998	0.0111359	53879.8			-48879.8	-43879.8	-33879.8	-23879.8	-13879.8	-3879.8	6120.2	16120.2	26120.2	36120.2	46120.2	56120.2	66120.2	76120.2	86120.2	96120.2	106120	116120	126120	136120	146120	166120	186120	206120	226120	246120	266120	286120	306120	326120
	521.463	0.00334842	155734			-150734	-145734	-135734	-125734	-115734	-105734	-95734.1	-85734.1	-75734.1	-65734.1	-55734.1	-45734.1	-35734.1	-25734.1	-15734.1	-5734.09	4265.91	14265.9	24265.9	34265.9	44265.9	64265.9	84265.9	104266	124266	144266	164266	184266	204266	224266
	612.266	0.0056566	108239			-103239	-98239.3	-88239.3	-78239.3	-68239.3	-58239.3	-48239.3	-38239.3	-28239.3	-18239.3	-8239.28	1760.72	11760.7	21760.7	31760.7	41760.7	51760.7	61760.7	71760.7	81760.7	91760.7	111761	131761	151761	171761	191761	211761	231761	251761	271761
	603.312	0.00771165	78233.8			-73233.8	-68233.8	-58233.8	-48233.8	-38233.8	-28233.8	-18233.8	-8233.81	1766.19	11766.2	21766.2	31766.2	41766.2	51766.2	61766.2	71766.2	81766.2	91766.2	101766	111766	121766	141766	161766	181766	201766	221766	241766	261766	281766	301766
	514.009	0.00726511	70750.4			-65750.4	-60750.4	-50750.4	-40750.4	-30750.4	-20750.4	-10750.4	-750.437	9249.56	19249.6	29249.6	39249.6	49249.6	59249.6	69249.6	79249.6	89249.6	99249.6	109250	119250	129250	149250	169250	189250	209250	229250	249250	269250	289250	309250
	531.575	0.00734367	72385.5			-67385.5	-62385.5	-52385.5	-42385.5	-32385.5	-22385.5	-12385.5	-2385.51	7614.49	17614.5	27614.5	37614.5	47614.5	57614.5	67614.5	77614.5	87614.5	97614.5	107614	117614	127614	147614	167614	187614	207614	227614	247614	267614	287614	307614
	434.663	0.00747041	58184.5			-53184.5	-48184.5	-38184.5	-28184.5	-18184.5	-8184.55	1815.45	11815.5	21815.5	31815.5	41815.5	51815.5	61815.5	71815.5	81815.5	91815.5	101815	111815	121815	131815	141815	161815	181815	201815	221815	241815	261815	281815	301815	321815
	469.607	0.0122566	38314.7			-33314.7	-28314.7	-18314.7	-8314.66	1685.34	11685.3	21685.3	31685.3	41685.3	51685.3	61685.3	71685.3	81685.3	91685.3	101685	111685	121685	131685	141685	151685	161685	181685	201685	221685	241685	261685	281685	301685	321685	341685
	547.783	0.00600261	91257.4			-86257.4	-81257.4	-71257.4	-61257.4	-51257.4	-41257.4	-31257.4	-21257.4	-11257.4	-1257.37	8742.63	18742.6	28742.6	38742.6	48742.6	58742.6	68742.6	78742.6	88742.6	98742.6	108743	128743	148743	168743	188743	208743	228743	248743	268743	288743
	561.71	0.00708025	79334.7			-74334.7	-69334.7	-59334.7	-49334.7	-39334.7	-29334.7	-19334.7	-9334.73	665.274	10665.3	20665.3	30665.3	40665.3	50665.3	60665.3	70665.3	80665.3	90665.3	100665	110665	120665	140665	160665	180665	200665	220665	240665	260665	280665	300665
	563.983	0.00869891	64833.7			-59833.7	-54833.7	-44833.7	-34833.7	-24833.7	-14833.7	-4833.74	5166.26	15166.3	25166.3	35166.3	45166.3	55166.3	65166.3	75166.3	85166.3	95166.3	105166	115166	125166	135166	155166	175166	195166	215166	235166	255166	275166	295166	315166
	487.967	0.0105499	46253.3			-41253.3	-36253.3	-26253.3	-16253.3	-6253.29	3746.71	13746.7	23746.7	33746.7	43746.7	53746.7	63746.7	73746.7	83746.7	93746.7	103747	113747	123747	133747	143747	153747	173747	193747	213747	233747	253747	273747	293747	313747	333747
	499.363	0.00836272	59712.9			-54712.9	-49712.9	-39712.9	-29712.9	-19712.9	-9712.94	287.064	10287.1	20287.1	30287.1	40287.1	50287.1	60287.1	70287.1	80287.1	90287.1	100287	110287	120287	130287	140287	160287	180287	200287	220287	240287	260287	280287	300287	320287
	410.548	0.0148392	27666.5			-22666.5	-17666.5	-7666.55	2333.45	12333.5	22333.5	32333.5	42333.5	52333.5	62333.5	72333.5	82333.5	92333.5	102333	112333	122333	132333	142333	152333	162333	172333	192333	212333	232333	252333	272333	292333	312333	332333	352333
	560.092	0.00583953	95913.9			-90913.9	-85913.9	-75913.9	-65913.9	-55913.9	-45913.9	-35913.9	-25913.9	-15913.9	-5913.86	4086.14	14086.1	24086.1	34086.1	44086.1	54086.1	64086.1	74086.1	84086.1	94086.1	104086	124086	144086	164086	184086	204086	224086	244086	264086	284086
	554.314	0.00949036	58408.1			-53408.1	-48408.1	-38408.1	-28408.1	-18408.1	-8408.08	1591.92	11591.9	21591.9	31591.9	41591.9	51591.9	61591.9	71591.9	81591.9	91591.9	101592	111592	121592	131592	141592	161592	181592	201592	221592	241592	261592	281592	301592	321592
	450.72	0.0041573	108416			-103416	-98416.3	-88416.3	-78416.3	-68416.3	-58416.3	-48416.3	-38416.3	-28416.3	-18416.3	-8416.33	1583.67	11583.7	21583.7	31583.7	41583.7	51583.7	61583.7	71583.7	81583.7	91583.7	111584	131584	151584	171584	191584	211584	231584	251584	271584
	567.087	0.00977576	58009.6			-53009.6	-48009.6	-38009.6	-28009.6	-18009.6	-8009.57	1990.43	11990.4	21990.4	31990.4	41990.4	51990.4	61990.4	71990.4	81990.4	91990.4	101990	111990	121990	131990	141990	161990	181990	201990	221990	241990	261990	281990	301990	321990
	556.711	0.00374324	148724			-143724	-138724	-128724	-118724	-108724	-98724.3	-88724.3	-78724.3	-68724.3	-58724.3	-48724.3	-38724.3	-28724.3	-18724.3	-8724.27	1275.73	11275.7	21275.7	31275.7	41275.7	51275.7	71275.7	91275.7	111276	131276	151276	171276	191276	211276	231276
	480.271	0.00348737	137718			-132718	-127718	-117718	-107718	-97717.5	-87717.5	-77717.5	-67717.5	-57717.5	-47717.5	-37717.5	-27717.5	-17717.5	-7717.52	2282.48	12282.5	22282.5	32282.5	42282.5	52282.5	62282.5	82282.5	102282	122282	142282	162282	182282	202282	222282	242282
	580.683	0.0156829	37026.4			-32026.4	-27026.4	-17026.4	-7026.43	2973.57	12973.6	22973.6	32973.6	42973.6	52973.6	62973.6	72973.6	82973.6	92973.6	102974	112974	122974	132974	142974	152974	162974	182974	202974	222974	242974	262974	282974	302974	322974	342974
	440.746	0.00814989	54079.9			-49079.9	-44079.9	-34079.9	-24079.9	-14079.9	-4079.94	5920.06	15920.1	25920.1	35920.1	45920.1	55920.1	65920.1	75920.1	85920.1	95920.1	105920	115920	125920	135920	145920	165920	185920	205920	225920	245920	265920	285920	305920	325920
	511.332	0.00880261	58088.7			-53088.7	-48088.7	-38088.7	-28088.7	-18088.7	-8088.69	1911.31	11911.3	21911.3	31911.3	41911.3	51911.3	61911.3	71911.3	81911.3	91911.3	101911	111911	121911	131911	141911	161911	181911	201911	221911	241911	261911	281911	301911	321911
	592.649	0.0052348	113213			-108213	-103213	-93213.4	-83213.4	-73213.4	-63213.4	-53213.4	-43213.4	-33213.4	-23213.4	-13213.4	-3213.38	6786.62	16786.6	26786.6	36786.6	46786.6	56786.6	66786.6	76786.6	86786.6	106787	126787	146787	166787	186787	206787	226787	246787	266787
	607.235	0.00438361	138524			-133524	-128524	-118524	-108524	-98523.9	-88523.9	-78523.9	-68523.9	-58523.9	-48523.9	-38523.9	-28523.9	-18523.9	-8523.88	1476.12	11476.1	21476.1	31476.1	41476.1	51476.1	61476.1	81476.1	101476	121476	141476	161476	181476	201476	221476	241476
	430.85	0.00664934	64796			-59796	-54796	-44796	-34796	-24796	-14796	-4795.97	5204.03	15204	25204	35204	45204	55204	65204	75204	85204	95204	105204	115204	125204	135204	155204	175204	195204	215204	235204	255204	275204	295204	315204
	598.441	0.0105741	56594.7			-51594.7	-46594.7	-36594.7	-26594.7	-16594.7	-6594.72	3405.28	13405.3	23405.3	33405.3	43405.3	53405.3	63405.3	73405.3	83405.3	93405.3	103405	113405	123405	133405	143405	163405	183405	203405	223405	243405	263405	283405	303405	323405
	475.938	0.00522117	91155.4			-86155.4	-81155.4	-71155.4	-61155.4	-51155.4	-41155.4	-31155.4	-21155.4	-11155.4	-1155.36	8844.64	18844.6	28844.6	38844.6	48844.6	58844.6	68844.6	78844.6	88844.6	98844.6	108845	128845	148845	168845	188845	208845	228845	248845	268845	288845
	575.763	0.00520637	110588			-105588	-100588	-90588.1	-80588.1	-70588.1	-60588.1	-50588.1	-40588.1	-30588.1	-20588.1	-10588.1	-588.135	9411.87	19411.9	29411.9	39411.9	49411.9	59411.9	69411.9	79411.9	89411.9	109412	129412	149412	169412	189412	209412	229412	249412	269412
	566.792	0.00545071	103985			-98984.9	-93984.9	-83984.9	-73984.9	-63984.9	-53984.9	-43984.9	-33984.9	-23984.9	-13984.9	-3984.95	6015.05	16015.1	26015.1	36015.1	46015.1	56015.1	66015.1	76015.1	86015.1	96015.1	116015	136015	156015	176015	196015	216015	236015	256015	276015
	617.239	0.00405402	152253			-147253	-142253	-132253	-122253	-112253	-102253	-92253.4	-82253.4	-72253.4	-62253.4	-52253.4	-42253.4	-32253.4	-22253.4	-12253.4	-2253.43	7746.57	17746.6	27746.6	37746.6	47746.6	67746.6	87746.6	107747	127747	147747	167747	187747	207747	227747
	529.587	0.00595665	88906.9			-83906.9	-78906.9	-68906.9	-58906.9	-48906.9	-38906.9	-28906.9	-18906.9	-8906.85	1093.15	11093.1	21093.1	31093.1	41093.1	51093.1	61093.1	71093.1	81093.1	91093.1	101093	111093	131093	151093	171093	191093	211093	231093	251093	271093	291093
	465.592	0.0043364	107368			-102368	-97368.2	-87368.2	-77368.2	-67368.2	-57368.2	-47368.2	-37368.2	-27368.2	-17368.2	-7368.21	2631.79	12631.8	22631.8	32631.8	42631.8	52631.8	62631.8	72631.8	82631.8	92631.8	112632	132632	152632	172632	192632	212632	232632	252632	272632
	438.672	0.0115585	37952.4			-32952.4	-27952.4	-17952.4	-7952.38	2047.62	12047.6	22047.6	32047.6	42047.6	52047.6	62047.6	72047.6	82047.6	92047.6	102048	112048	122048	132048	142048	152048	162048	182048	202048	222048	242048	262048	282048	302048	322048	342048
	490.428	0.00379674	129171			-124171	-119171	-109171	-99170.8	-89170.8	-79170.8	-69170.8	-59170.8	-49170.8	-39170.8	-29170.8	-19170.8	-9170.75	829.249	10829.2	20829.2	30829.2	40829.2	50829.2	60829.2	70829.2	90829.2	110829	130829	150829	170829	190829	210829	230829	250829
	512.068	0.00488898	104739			-99739.4	-94739.4	-84739.4	-74739.4	-64739.4	-54739.4	-44739.4	-34739.4	-24739.4	-14739.4	-4739.39	5260.61	15260.6	25260.6	35260.6	45260.6	55260.6	65260.6	75260.6	85260.6	95260.6	115261	135261	155261	175261	195261	215261	235261	255261	275261
	452.643	0.00998701	45323.2			-40323.2	-35323.2	-25323.2	-15323.2	-5323.2	4676.8	14676.8	24676.8	34676.8	44676.8	54676.8	64676.8	74676.8	84676.8	94676.8	104677	114677	124677	134677	144677	154677	174677	194677	214677	234677	254677	274677	294677	314677	334677
	585.032	0.00428891	136406			-131406	-126406	-116406	-106406	-96405.7	-86405.7	-76405.7	-66405.7	-56405.7	-46405.7	-36405.7	-26405.7	-16405.7	-6405.74	3594.26	13594.3	23594.3	33594.3	43594.3	53594.3	63594.3	83594.3	103594	123594	143594	163594	183594	203594	223594	243594
	464.325	0.00620176	74869.8			-69869.8	-64869.8	-54869.8	-44869.8	-34869.8	-24869.8	-14869.8	-4869.76	5130.24	15130.2	25130.2	35130.2	45130.2	55130.2	65130.2	75130.2	85130.2	95130.2	105130	115130	125130	145130	165130	185130	205130	225130	245130	265130	285130	305130
	563.887	0.00245633	229565			-224565	-219565	-209565	-199565	-189565	-179565	-169565	-159565	-149565	-139565	-129565	-119565	-109565	-99564.9	-89564.9	-79564.9	-69564.9	-59564.9	-49564.9	-39564.9	-29564.9	-9564.88	10435.1	30435.1	50435.1	70435.1	90435.1	110435	130435	150435
	504.128	0.00316766	159148			-154148	-149148	-139148	-129148	-119148	-109148	-99148.3	-89148.3	-79148.3	-69148.3	-59148.3	-49148.3	-39148.3	-29148.3	-19148.3	-9148.28	851.716	10851.7	20851.7	30851.7	40851.7	60851.7	80851.7	100852	120852	140852	160852	180852	200852	220852
	402.573	0.0186817	21549			-16549	-11549	-1549.05	8450.95	18451	28451	38451	48451	58451	68451	78451	88451	98451	108451	118451	128451	138451	148451	158451	168451	178451	198451	218451	238451	258451	278451	298451	318451	338451	358451
	555.737	0.00403473	137738			-132738	-127738	-117738	-107738	-97738.4	-87738.4	-77738.4	-67738.4	-57738.4	-47738.4	-37738.4	-27738.4	-17738.4	-7738.38	2261.62	12261.6	22261.6	32261.6	42261.6	52261.6	62261.6	82261.6	102262	122262	142262	162262	182262	202262	222262	242262
	654.264	0.00807666	81006.7			-76006.7	-71006.7	-61006.7	-51006.7	-41006.7	-31006.7	-21006.7	-11006.7	-1006.73	8993.27	18993.3	28993.3	38993.3	48993.3	58993.3	68993.3	78993.3	88993.3	98993.3	108993	118993	138993	158993	178993	198993	218993	238993	258993	278993	298993
	546.321	0.00905462	60336.2			-55336.2	-50336.2	-40336.2	-30336.2	-20336.2	-10336.2	-336.151	9663.85	19663.8	29663.8	39663.8	49663.8	59663.8	69663.8	79663.8	89663.8	99663.8	109664	119664	129664	139664	159664	179664	199664	219664	239664	259664	279664	299664	319664
	588.574	0.00853368	68970.7			-63970.7	-58970.7	-48970.7	-38970.7	-28970.7	-18970.7	-8970.73	1029.27	11029.3	21029.3	31029.3	41029.3	51029.3	61029.3	71029.3	81029.3	91029.3	101029	111029	121029	131029	151029	171029	191029	211029	231029	251029	271029	291029	311029
	559.059	0.0114106	48994.7			-43994.7	-38994.7	-28994.7	-18994.7	-8994.66	1005.34	11005.3	21005.3	31005.3	41005.3	51005.3	61005.3	71005.3	81005.3	91005.3	101005	111005	121005	131005	141005	151005	171005	191005	211005	231005	251005	271005	291005	311005	331005
	573.88	0.00474447	120958			-115958	-110958	-100958	-90957.7	-80957.7	-70957.7	-60957.7	-50957.7	-40957.7	-30957.7	-20957.7	-10957.7	-957.698	9042.3	19042.3	29042.3	39042.3	49042.3	59042.3	69042.3	79042.3	99042.3	119042	139042	159042	179042	199042	219042	239042	259042
	527.955	0.00680589	77573.3			-72573.3	-67573.3	-57573.3	-47573.3	-37573.3	-27573.3	-17573.3	-7573.3	2426.7	12426.7	22426.7	32426.7	42426.7	52426.7	62426.7	72426.7	82426.7	92426.7	102427	112427	122427	142427	162427	182427	202427	222427	242427	262427	282427	302427
	576.401	0.00660892	87215.6			-82215.6	-77215.6	-67215.6	-57215.6	-47215.6	-37215.6	-27215.6	-17215.6	-7215.62	2784.38	12784.4	22784.4	32784.4	42784.4	52784.4	62784.4	72784.4	82784.4	92784.4	102784	112784	132784	152784	172784	192784	212784	232784	252784	272784	292784
	576.888	0.00566819	101776			-96776.3	-91776.3	-81776.3	-71776.3	-61776.3	-51776.3	-41776.3	-31776.3	-21776.3	-11776.3	-1776.35	8223.65	18223.7	28223.7	38223.7	48223.7	58223.7	68223.7	78223.7	88223.7	98223.7	118224	138224	158224	178224	198224	218224	238224	258224	278224
	565.616	0.00322946	175142			-170142	-165142	-155142	-145142	-135142	-125142	-115142	-105142	-95142.5	-85142.5	-75142.5	-65142.5	-55142.5	-45142.5	-35142.5	-25142.5	-15142.5	-5142.49	4857.51	14857.5	24857.5	44857.5	64857.5	84857.5	104858	124858	144858	164858	184858	204858
	456.696	0.00766174	59607.4			-54607.4	-49607.4	-39607.4	-29607.4	-19607.4	-9607.42	392.578	10392.6	20392.6	30392.6	40392.6	50392.6	60392.6	70392.6	80392.6	90392.6	100393	110393	120393	130393	140393	160393	180393	200393	220393	240393	260393	280393	300393	320393
	626.693	0.00394036	159045			-154045	-149045	-139045	-129045	-119045	-109045	-99044.8	-89044.8	-79044.8	-69044.8	-59044.8	-49044.8	-39044.8	-29044.8	-19044.8	-9044.76	955.237	10955.2	20955.2	30955.2	40955.2	60955.2	80955.2	100955	120955	140955	160955	180955	200955	220955
	422.854	0.00458727	92179.7			-87179.7	-82179.7	-72179.7	-62179.7	-52179.7	-42179.7	-32179.7	-22179.7	-12179.7	-2179.71	7820.29	17820.3	27820.3	37820.3	47820.3	57820.3	67820.3	77820.3	87820.3	97820.3	107820	127820	147820	167820	187820	207820	227820	247820	267820	287820
	568.695	0.00264988	214611			-209611	-204611	-194611	-184611	-174611	-164611	-154611	-144611	-134611	-124611	-114611	-104611	-94611.3	-84611.3	-74611.3	-64611.3	-54611.3	-44611.3	-34611.3	-24611.3	-14611.3	5388.72	25388.7	45388.7	65388.7	85388.7	105389	125389	145389	165389
	576.064	0.00297037	193937			-188937	-183937	-173937	-163937	-153937	-143937	-133937	-123937	-113937	-103937	-93937.1	-83937.1	-73937.1	-63937.1	-53937.1	-43937.1	-33937.1	-23937.1	-13937.1	-3937.14	6062.86	26062.9	46062.9	66062.9	86062.9	106063	126063	146063	166063	186063
	511.951	0.00728756	70250			-65250	-60250	-50250	-40250	-30250	-20250	-10250	-249.988	9750.01	19750	29750	39750	49750	59750	69750	79750	89750	99750	109750	119750	129750	149750	169750	189750	209750	229750	249750	269750	289750	309750
	645.438	0.00492182	131138			-126138	-121138	-111138	-101138	-91138	-81138	-71138	-61138	-51138	-41138	-31138	-21138	-11138	-1138.04	8861.96	18862	28862	38862	48862	58862	68862	88862	108862	128862	148862	168862	188862	208862	228862	248862
	571.851	0.0103951	55011.4			-50011.4	-45011.4	-35011.4	-25011.4	-15011.4	-5011.37	4988.63	14988.6	24988.6	34988.6	44988.6	54988.6	64988.6	74988.6	84988.6	94988.6	104989	114989	124989	134989	144989	164989	184989	204989	224989	244989	264989	284989	304989	324989
	537.998	0.0100104	53744.1			-48744.1	-43744.1	-33744.1	-23744.1	-13744.1	-3744.07	6255.93	16255.9	26255.9	36255.9	46255.9	56255.9	66255.9	76255.9	86255.9	96255.9	106256	116256	126256	136256	146256	166256	186256	206256	226256	246256	266256	286256	306256	326256
	621.564	0.0070126	88635.3			-83635.3	-78635.3	-68635.3	-58635.3	-48635.3	-38635.3	-28635.3	-18635.3	-8635.28	1364.72	11364.7	21364.7	31364.7	41364.7	51364.7	61364.7	71364.7	81364.7	91364.7	101365	111365	131365	151365	171365	191365	211365	231365	251365	271365	291365
	473.506	0.00967596	48936.3			-43936.3	-38936.3	-28936.3	-18936.3	-8936.31	1063.69	11063.7	21063.7	31063.7	41063.7	51063.7	61063.7	71063.7	81063.7	91063.7	101064	111064	121064	131064	141064	151064	171064	191064	211064	231064	251064	271064	291064	311064	331064
	563.971	0.00272839	206704			-201704	-196704	-186704	-176704	-166704	-156704	-146704	-136704	-126704	-116704	-106704	-96704.4	-86704.4	-76704.4	-66704.4	-56704.4	-46704.4	-36704.4	-26704.4	-16704.4	-6704.42	13295.6	33295.6	53295.6	73295.6	93295.6	113296	133296	153296	173296
	509.272	0.00654616	77797.1			-72797.1	-67797.1	-57797.1	-47797.1	-37797.1	-27797.1	-17797.1	-7797.09	2202.91	12202.9	22202.9	32202.9	42202.9	52202.9	62202.9	72202.9	82202.9	92202.9	102203	112203	122203	142203	162203	182203	202203	222203	242203	262203	282203	302203
	556.217	0.00543391	102360			-97360.4	-92360.4	-82360.4	-72360.4	-62360.4	-52360.4	-42360.4	-32360.4	-22360.4	-12360.4	-2360.45	7639.55	17639.6	27639.6	37639.6	47639.6	57639.6	67639.6	77639.6	87639.6	97639.6	117640	137640	157640	177640	197640	217640	237640	257640	277640
	449.529	0.00630993	71241.6			-66241.6	-61241.6	-51241.6	-41241.6	-31241.6	-21241.6	-11241.6	-1241.58	8758.42	18758.4	28758.4	38758.4	48758.4	58758.4	68758.4	78758.4	88758.4	98758.4	108758	118758	128758	148758	168758	188758	208758	228758	248758	268758	288758	308758
	534.964	0.0101604	52651.8			-47651.8	-42651.8	-32651.8	-22651.8	-12651.8	-2651.79	7348.21	17348.2	27348.2	37348.2	47348.2	57348.2	67348.2	77348.2	87348.2	97348.2	107348	117348	127348	137348	147348	167348	187348	207348	227348	247348	267348	287348	307348	327348
	608.189	0.00719572	84520.9			-79520.9	-74520.9	-64520.9	-54520.9	-44520.9	-34520.9	-24520.9	-14520.9	-4520.93	5479.07	15479.1	25479.1	35479.1	45479.1	55479.1	65479.1	75479.1	85479.1	95479.1	105479	115479	135479	155479	175479	195479	215479	235479	255479	275479	295479
	492.267	0.00943934	52150.6			-47150.6	-42150.6	-32150.6	-22150.6	-12150.6	-2150.59	7849.41	17849.4	27849.4	37849.4	47849.4	57849.4	67849.4	77849.4	87849.4	97849.4	107849	117849	127849	137849	147849	167849	187849	207849	227849	247849	267849	287849	307849	327849
	508.467	0.00385423	131924			-126924	-121924	-111924	-101924	-91924.4	-81924.4	-71924.4	-61924.4	-51924.4	-41924.4	-31924.4	-21924.4	-11924.4	-1924.41	8075.59	18075.6	28075.6	38075.6	48075.6	58075.6	68075.6	88075.6	108076	128076	148076	168076	188076	208076	228076	248076
	553.665	0.00485743	113983			-108983	-103983	-93983.1	-83983.1	-73983.1	-63983.1	-53983.1	-43983.1	-33983.1	-23983.1	-13983.1	-3983.14	6016.86	16016.9	26016.9	36016.9	46016.9	56016.9	66016.9	76016.9	86016.9	106017	126017	146017	166017	186017	206017	226017	246017	266017
	557.25	0.00539631	103265			-98265.1	-93265.1	-83265.1	-73265.1	-63265.1	-53265.1	-43265.1	-33265.1	-23265.1	-13265.1	-3265.12	6734.88	16734.9	26734.9	36734.9	46734.9	56734.9	66734.9	76734.9	86734.9	96734.9	116735	136735	156735	176735	196735	216735	236735	256735	276735
	482.022	0.0039033	123491			-118491	-113491	-103491	-93490.9	-83490.9	-73490.9	-63490.9	-53490.9	-43490.9	-33490.9	-23490.9	-13490.9	-3490.9	6509.1	16509.1	26509.1	36509.1	46509.1	56509.1	66509.1	76509.1	96509.1	116509	136509	156509	176509	196509	216509	236509	256509
	436.981	0.0058275	74985.9			-69985.9	-64985.9	-54985.9	-44985.9	-34985.9	-24985.9	-14985.9	-4985.93	5014.07	15014.1	25014.1	35014.1	45014.1	55014.1	65014.1	75014.1	85014.1	95014.1	105014	115014	125014	145014	165014	185014	205014	225014	245014	265014	285014	305014
	623.437	0.0101839	61218.2			-56218.2	-51218.2	-41218.2	-31218.2	-21218.2	-11218.2	-1218.18	8781.82	18781.8	28781.8	38781.8	48781.8	58781.8	68781.8	78781.8	88781.8	98781.8	108782	118782	128782	138782	158782	178782	198782	218782	238782	258782	278782	298782	318782
	566.804	0.00679611	83401.1			-78401.1	-73401.1	-63401.1	-53401.1	-43401.1	-33401.1	-23401.1	-13401.1	-3401.14	6598.86	16598.9	26598.9	36598.9	46598.9	56598.9	66598.9	76598.9	86598.9	96598.9	106599	116599	136599	156599	176599	196599	216599	236599	256599	276599	296599
	541.746	0.00902364	60036.3			-55036.3	-50036.3	-40036.3	-30036.3	-20036.3	-10036.3	-36.3258	9963.67	19963.7	29963.7	39963.7	49963.7	59963.7	69963.7	79963.7	89963.7	99963.7	109964	119964	129964	139964	159964	179964	199964	219964	239964	259964	279964	299964	319964
	446.598	0.0104141	42884			-37884	-32884	-22884	-12884	-2883.99	7116.01	17116	27116	37116	47116	57116	67116	77116	87116	97116	107116	117116	127116	137116	147116	157116	177116	197116	217116	237116	257116	277116	297116	317116	337116
	586.547	0.00523644	112013			-107013	-102013	-92012.5	-82012.5	-72012.5	-62012.5	-52012.5	-42012.5	-32012.5	-22012.5	-12012.5	-2012.55	7987.45	17987.5	27987.5	37987.5	47987.5	57987.5	67987.5	77987.5	87987.5	107987	127987	147987	167987	187987	207987	227987	247987	267987
	519.279	0.00712951	72835.1			-67835.1	-62835.1	-52835.1	-42835.1	-32835.1	-22835.1	-12835.1	-2835.1	7164.9	17164.9	27164.9	37164.9	47164.9	57164.9	67164.9	77164.9	87164.9	97164.9	107165	117165	127165	147165	167165	187165	207165	227165	247165	267165	287165	307165
	592.187	0.00637844	92842			-87842	-82842	-72842	-62842	-52842	-42842	-32842	-22842	-12842	-2841.99	7158.01	17158	27158	37158	47158	57158	67158	77158	87158	97158	107158	127158	147158	167158	187158	207158	227158	247158	267158	287158
	630.74	0.00432706	145767			-140767	-135767	-125767	-115767	-105767	-95766.6	-85766.6	-75766.6	-65766.6	-55766.6	-45766.6	-35766.6	-25766.6	-15766.6	-5766.63	4233.37	14233.4	24233.4	34233.4	44233.4	54233.4	74233.4	94233.4	114233	134233	154233	174233	194233	214233	234233
	579.425	0.0115066	50355.9			-45355.9	-40355.9	-30355.9	-20355.9	-10355.9	-355.884	9644.12	19644.1	29644.1	39644.1	49644.1	59644.1	69644.1	79644.1	89644.1	99644.1	109644	119644	129644	139644	149644	169644	189644	209644	229644	249644	269644	289644	309644	329644
	630.496	0.00582086	108317			-103317	-98316.6	-88316.6	-78316.6	-68316.6	-58316.6	-48316.6	-38316.6	-28316.6	-18316.6	-8316.63	1683.37	11683.4	21683.4	31683.4	41683.4	51683.4	61683.4	71683.4	81683.4	91683.4	111683	131683	151683	171683	191683	211683	231683	251683	271683
	556.8	0.00561649	99136.7			-94136.7	-89136.7	-79136.7	-69136.7	-59136.7	-49136.7	-39136.7	-29136.7	-19136.7	-9136.71	863.294	10863.3	20863.3	30863.3	40863.3	50863.3	60863.3	70863.3	80863.3	90863.3	100863	120863	140863	160863	180863	200863	220863	240863	260863	280863
	484.453	0.0126076	38425.5			-33425.5	-28425.5	-18425.5	-8425.51	1574.49	11574.5	21574.5	31574.5	41574.5	51574.5	61574.5	71574.5	81574.5	91574.5	101574	111574	121574	131574	141574	151574	161574	181574	201574	221574	241574	261574	281574	301574	321574	341574
	438.521	0.015474	28339.2			-23339.2	-18339.2	-8339.25	1660.75	11660.8	21660.8	31660.8	41660.8	51660.8	61660.8	71660.8	81660.8	91660.8	101661	111661	121661	131661	141661	151661	161661	171661	191661	211661	231661	251661	271661	291661	311661	331661	351661
	526.279	0.00666193	78998			-73998	-68998	-58998	-48998	-38998	-28998	-18998	-8998.01	1001.99	11002	21002	31002	41002	51002	61002	71002	81002	91002	101002	111002	121002	141002	161002	181002	201002	221002	241002	261002	281002	301002
	482.319	0.00709977	67934.5			-62934.5	-57934.5	-47934.5	-37934.5	-27934.5	-17934.5	-7934.53	2065.47	12065.5	22065.5	32065.5	42065.5	52065.5	62065.5	72065.5	82065.5	92065.5	102065	112065	122065	132065	152065	172065	192065	212065	232065	252065	272065	292065	312065
	562.936	0.00566831	99312.8			-94312.8	-89312.8	-79312.8	-69312.8	-59312.8	-49312.8	-39312.8	-29312.8	-19312.8	-9312.83	687.17	10687.2	20687.2	30687.2	40687.2	50687.2	60687.2	70687.2	80687.2	90687.2	100687	120687	140687	160687	180687	200687	220687	240687	260687	280687
	559.914	0.0133547	41926.3			-36926.3	-31926.3	-21926.3	-11926.3	-1926.32	8073.68	18073.7	28073.7	38073.7	48073.7	58073.7	68073.7	78073.7	88073.7	98073.7	108074	118074	128074	138074	148074	158074	178074	198074	218074	238074	258074	278074	298074	318074	338074
	452.348	0.00242923	186210			-181210	-176210	-166210	-156210	-146210	-136210	-126210	-116210	-106210	-96210.3	-86210.3	-76210.3	-66210.3	-56210.3	-46210.3	-36210.3	-26210.3	-16210.3	-6210.33	3789.67	13789.7	33789.7	53789.7	73789.7	93789.7	113790	133790	153790	173790	193790
	571.422	0.00413598	138159			-133159	-128159	-118159	-108159	-98158.8	-88158.8	-78158.8	-68158.8	-58158.8	-48158.8	-38158.8	-28158.8	-18158.8	-8158.79	1841.21	11841.2	21841.2	31841.2	41841.2	51841.2	61841.2	81841.2	101841	121841	141841	161841	181841	201841	221841	241841
	514.94	0.0156084	32991.3			-27991.3	-22991.3	-12991.3	-2991.29	7008.71	17008.7	27008.7	37008.7	47008.7	57008.7	67008.7	77008.7	87008.7	97008.7	107009	117009	127009	137009	147009	157009	167009	187009	207009	227009	247009	267009	287009	307009	327009	347009
	407.495	0.00683351	59631.8			-54631.8	-49631.8	-39631.8	-29631.8	-19631.8	-9631.82	368.175	10368.2	20368.2	30368.2	40368.2	50368.2	60368.2	70368.2	80368.2	90368.2	100368	110368	120368	130368	140368	160368	180368	200368	220368	240368	260368	280368	300368	320368
	412.14	0.0102312	40282.5			-35282.5	-30282.5	-20282.5	-10282.5	-282.489	9717.51	19717.5	29717.5	39717.5	49717.5	59717.5	69717.5	79717.5	89717.5	99717.5	109718	119718	129718	139718	149718	159718	179718	199718	219718	239718	259718	279718	299718	319718	339718
	482.789	0.0117214	41188.6			-36188.6	-31188.6	-21188.6	-11188.6	-1188.62	8811.38	18811.4	28811.4	38811.4	48811.4	58811.4	68811.4	78811.4	88811.4	98811.4	108811	118811	128811	138811	148811	158811	178811	198811	218811	238811	258811	278811	298811	318811	338811
	471.157	0.00619547	76048.6			-71048.6	-66048.6	-56048.6	-46048.6	-36048.6	-26048.6	-16048.6	-6048.63	3951.37	13951.4	23951.4	33951.4	43951.4	53951.4	63951.4	73951.4	83951.4	93951.4	103951	113951	123951	143951	163951	183951	203951	223951	243951	263951	283951	303951
	566.525	0.00806528	70242.4			-65242.4	-60242.4	-50242.4	-40242.4	-30242.4	-20242.4	-10242.4	-242.429	9757.57	19757.6	29757.6	39757.6	49757.6	59757.6	69757.6	79757.6	89757.6	99757.6	109758	119758	129758	149758	169758	189758	209758	229758	249758	269758	289758	309758
	494.496	0.00521679	94789.3			-89789.3	-84789.3	-74789.3	-64789.3	-54789.3	-44789.3	-34789.3	-24789.3	-14789.3	-4789.26	5210.74	15210.7	25210.7	35210.7	45210.7	55210.7	65210.7	75210.7	85210.7	95210.7	105211	125211	145211	165211	185211	205211	225211	245211	265211	285211
	494.293	0.00333205	148345			-143345	-138345	-128345	-118345	-108345	-98345	-88345	-78345	-68345	-58345	-48345	-38345	-28345	-18345	-8344.96	1655.04	11655	21655	31655	41655	51655	71655	91655	111655	131655	151655	171655	191655	211655	231655
	549.978	0.00912723	60256.8			-55256.8	-50256.8	-40256.8	-30256.8	-20256.8	-10256.8	-256.809	9743.19	19743.2	29743.2	39743.2	49743.2	59743.2	69743.2	79743.2	89743.2	99743.2	109743	119743	129743	139743	159743	179743	199743	219743	239743	259743	279743	299743	319743
	511.491	0.00813905	62844			-57844	-52844	-42844	-32844	-22844	-12844	-2844.02	7155.98	17156	27156	37156	47156	57156	67156	77156	87156	97156	107156	117156	127156	137156	157156	177156	197156	217156	237156	257156	277156	297156	317156
	620.978	0.00673299	92229.1			-87229.1	-82229.1	-72229.1	-62229.1	-52229.1	-42229.1	-32229.1	-22229.1	-12229.1	-2229.12	7770.88	17770.9	27770.9	37770.9	47770.9	57770.9	67770.9	77770.9	87770.9	97770.9	107771	127771	147771	167771	187771	207771	227771	247771	267771	287771
	532.572	0.00917603	58039.5			-53039.5	-48039.5	-38039.5	-28039.5	-18039.5	-8039.5	1960.5	11960.5	21960.5	31960.5	41960.5	51960.5	61960.5	71960.5	81960.5	91960.5	101961	111961	121961	131961	141961	161961	181961	201961	221961	241961	261961	281961	301961	321961
	403.514	0.0105735	38162.8			-33162.8	-28162.8	-18162.8	-8162.83	1837.17	11837.2	21837.2	31837.2	41837.2	51837.2	61837.2	71837.2	81837.2	91837.2	101837	111837	121837	131837	141837	151837	161837	181837	201837	221837	241837	261837	281837	301837	321837	341837
	586.567	0.00767114	76464.1			-71464.1	-66464.1	-56464.1	-46464.1	-36464.1	-26464.1	-16464.1	-6464.12	3535.88	13535.9	23535.9	33535.9	43535.9	53535.9	63535.9	73535.9	83535.9	93535.9	103536	113536	123536	143536	163536	183536	203536	223536	243536	263536	283536	303536
	538.721	0.0047519	113370			-108370	-103370	-93369.7	-83369.7	-73369.7	-63369.7	-53369.7	-43369.7	-33369.7	-23369.7	-13369.7	-3369.73	6630.27	16630.3	26630.3	36630.3	46630.3	56630.3	66630.3	76630.3	86630.3	106630	126630	146630	166630	186630	206630	226630	246630	266630
	531.656	0.0120892	43977.8			-38977.8	-33977.8	-23977.8	-13977.8	-3977.77	6022.23	16022.2	26022.2	36022.2	46022.2	56022.2	66022.2	76022.2	86022.2	96022.2	106022	116022	126022	136022	146022	156022	176022	196022	216022	236022	256022	276022	296022	316022	336022
	494.765	0.00422819	117016			-112016	-107016	-97015.7	-87015.7	-77015.7	-67015.7	-57015.7	-47015.7	-37015.7	-27015.7	-17015.7	-7015.72	2984.28	12984.3	22984.3	32984.3	42984.3	52984.3	62984.3	72984.3	82984.3	102984	122984	142984	162984	182984	202984	222984	242984	262984
	427.28	0.005185	82406.9			-77406.9	-72406.9	-62406.9	-52406.9	-42406.9	-32406.9	-22406.9	-12406.9	-2406.94	7593.06	17593.1	27593.1	37593.1	47593.1	57593.1	67593.1	77593.1	87593.1	97593.1	107593	117593	137593	157593	177593	197593	217593	237593	257593	277593	297593
	438.779	0.0105016	41782			-36782	-31782	-21782	-11782	-1781.95	8218.05	18218	28218	38218	48218	58218	68218	78218	88218	98218	108218	118218	128218	138218	148218	158218	178218	198218	218218	238218	258218	278218	298218	318218	338218
	411.494	0.00865031	47569.8			-42569.8	-37569.8	-27569.8	-17569.8	-7569.8	2430.2	12430.2	22430.2	32430.2	42430.2	52430.2	62430.2	72430.2	82430.2	92430.2	102430	112430	122430	132430	142430	152430	172430	192430	212430	232430	252430	272430	292430	312430	332430
	568.172	0.0109094	52080.7			-47080.7	-42080.7	-32080.7	-22080.7	-12080.7	-2080.74	7919.26	17919.3	27919.3	37919.3	47919.3	57919.3	67919.3	77919.3	87919.3	97919.3	107919	117919	127919	137919	147919	167919	187919	207919	227919	247919	267919	287919	307919	327919
	516.806	0.00955534	54085.5			-49085.5	-44085.5	-34085.5	-24085.5	-14085.5	-4085.5	5914.5	15914.5	25914.5	35914.5	45914.5	55914.5	65914.5	75914.5	85914.5	95914.5	105914	115914	125914	135914	145914	165914	185914	205914	225914	245914	265914	285914	305914	325914
	555.273	0.0136647	40635.4			-35635.4	-30635.4	-20635.4	-10635.4	-635.435	9364.57	19364.6	29364.6	39364.6	49364.6	59364.6	69364.6	79364.6	89364.6	99364.6	109365	119365	129365	139365	149365	159365	179365	199365	219365	239365	259365	279365	299365	319365	339365
	483.888	0.00868186	55735.5			-50735.5	-45735.5	-35735.5	-25735.5	-15735.5	-5735.49	4264.51	14264.5	24264.5	34264.5	44264.5	54264.5	64264.5	74264.5	84264.5	94264.5	104265	114265	124265	134265	144265	164265	184265	204265	224265	244265	264265	284265	304265	324265
	457.954	0.00908316	50418			-45418	-40418	-30418	-20418	-10418	-417.969	9582.03	19582	29582	39582	49582	59582	69582	79582	89582	99582	109582	119582	129582	139582	149582	169582	189582	209582	229582	249582	269582	289582	309582	329582
	475.541	0.00574957	82709.1			-77709.1	-72709.1	-62709.1	-52709.1	-42709.1	-32709.1	-22709.1	-12709.1	-2709.07	7290.93	17290.9	27290.9	37290.9	47290.9	57290.9	67290.9	77290.9	87290.9	97290.9	107291	117291	137291	157291	177291	197291	217291	237291	257291	277291	297291
	618.01	0.00866883	71291.1			-66291.1	-61291.1	-51291.1	-41291.1	-31291.1	-21291.1	-11291.1	-1291.05	8708.95	18708.9	28708.9	38708.9	48708.9	58708.9	68708.9	78708.9	88708.9	98708.9	108709	118709	128709	148709	168709	188709	208709	228709	248709	268709	288709	308709
	454.668	0.0103905	43758			-38758	-33758	-23758	-13758	-3758	6242	16242	26242	36242	46242	56242	66242	76242	86242	96242	106242	116242	126242	136242	146242	156242	176242	196242	216242	236242	256242	276242	296242	316242	336242
	395.478	0.00567878	69641.3			-64641.3	-59641.3	-49641.3	-39641.3	-29641.3	-19641.3	-9641.35	358.653	10358.7	20358.7	30358.7	40358.7	50358.7	60358.7	70358.7	80358.7	90358.7	100359	110359	120359	130359	150359	170359	190359	210359	230359	250359	270359	290359	310359
	450.97	0.00862906	52261.7			-47261.7	-42261.7	-32261.7	-22261.7	-12261.7	-2261.74	7738.26	17738.3	27738.3	37738.3	47738.3	57738.3	67738.3	77738.3	87738.3	97738.3	107738	117738	127738	137738	147738	167738	187738	207738	227738	247738	267738	287738	307738	327738
	559.016	0.00762218	73340.7			-68340.7	-63340.7	-53340.7	-43340.7	-33340.7	-23340.7	-13340.7	-3340.71	6659.29	16659.3	26659.3	36659.3	46659.3	56659.3	66659.3	76659.3	86659.3	96659.3	106659	116659	126659	146659	166659	186659	206659	226659	246659	266659	286659	306659
	525.457	0.0121474	43256.7			-38256.7	-33256.7	-23256.7	-13256.7	-3256.72	6743.28	16743.3	26743.3	36743.3	46743.3	56743.3	66743.3	76743.3	86743.3	96743.3	106743	116743	126743	136743	146743	156743	176743	196743	216743	236743	256743	276743	296743	316743	336743
	490.213	0.00575297	85210.5			-80210.5	-75210.5	-65210.5	-55210.5	-45210.5	-35210.5	-25210.5	-15210.5	-5210.48	4789.52	14789.5	24789.5	34789.5	44789.5	54789.5	64789.5	74789.5	84789.5	94789.5	104790	114790	134790	154790	174790	194790	214790	234790	254790	274790	294790
	499.988	0.00701778	71245.9			-66245.9	-61245.9	-51245.9	-41245.9	-31245.9	-21245.9	-11245.9	-1245.88	8754.12	18754.1	28754.1	38754.1	48754.1	58754.1	68754.1	78754.1	88754.1	98754.1	108754	118754	128754	148754	168754	188754	208754	228754	248754	268754	288754	308754
	447.617	0.0100681	44459.1			-39459.1	-34459.1	-24459.1	-14459.1	-4459.13	5540.87	15540.9	25540.9	35540.9	45540.9	55540.9	65540.9	75540.9	85540.9	95540.9	105541	115541	125541	135541	145541	155541	175541	195541	215541	235541	255541	275541	295541	315541	335541
	509.073	0.0075334	67575.5			-62575.5	-57575.5	-47575.5	-37575.5	-27575.5	-17575.5	-7575.45	2424.55	12424.5	22424.5	32424.5	42424.5	52424.5	62424.5	72424.5	82424.5	92424.5	102425	112425	122425	132425	152425	172425	192425	212425	232425	252425	272425	292425	312425
	520.825	0.013022	39995.8			-34995.8	-29995.8	-19995.8	-9995.78	4.21711	10004.2	20004.2	30004.2	40004.2	50004.2	60004.2	70004.2	80004.2	90004.2	100004	110004	120004	130004	140004	150004	160004	180004	200004	220004	240004	260004	280004	300004	320004	340004
	508.311	0.0110619	45951.5			-40951.5	-35951.5	-25951.5	-15951.5	-5951.46	4048.54	14048.5	24048.5	34048.5	44048.5	54048.5	64048.5	74048.5	84048.5	94048.5	104049	114049	124049	134049	144049	154049	174049	194049	214049	234049	254049	274049	294049	314049	334049
	650.877	0.00762958	85309.7			-80309.7	-75309.7	-65309.7	-55309.7	-45309.7	-35309.7	-25309.7	-15309.7	-5309.68	4690.32	14690.3	24690.3	34690.3	44690.3	54690.3	64690.3	74690.3	84690.3	94690.3	104690	114690	134690	154690	174690	194690	214690	234690	254690	274690	294690
	480.434	0.00967111	49677.3			-44677.3	-39677.3	-29677.3	-19677.3	-9677.25	322.747	10322.7	20322.7	30322.7	40322.7	50322.7	60322.7	70322.7	80322.7	90322.7	100323	110323	120323	130323	140323	150323	170323	190323	210323	230323	250323	270323	290323	310323	330323
	516.008	0.00300254	171857			-166857	-161857	-151857	-141857	-131857	-121857	-111857	-101857	-91857.3	-81857.3	-71857.3	-61857.3	-51857.3	-41857.3	-31857.3	-21857.3	-11857.3	-1857.28	8142.72	18142.7	28142.7	48142.7	68142.7	88142.7	108143	128143	148143	168143	188143	208143
	458.65	0.00692049	66274.2			-61274.2	-56274.2	-46274.2	-36274.2	-26274.2	-16274.2	-6274.16	3725.84	13725.8	23725.8	33725.8	43725.8	53725.8	63725.8	73725.8	83725.8	93725.8	103726	113726	123726	133726	153726	173726	193726	213726	233726	253726	273726	293726	313726
	616.764	0.00492805	125154			-120154	-115154	-105154	-95153.8	-85153.8	-75153.8	-65153.8	-55153.8	-45153.8	-35153.8	-25153.8	-15153.8	-5153.84	4846.16	14846.2	24846.2	34846.2	44846.2	54846.2	64846.2	74846.2	94846.2	114846	134846	154846	174846	194846	214846	234846	254846
	498.092	0.00975536	51058.3			-46058.3	-41058.3	-31058.3	-21058.3	-11058.3	-1058.27	8941.73	18941.7	28941.7	38941.7	48941.7	58941.7	68941.7	78941.7	88941.7	98941.7	108942	118942	128942	138942	148942	168942	188942	208942	228942	248942	268942	288942	308942	328942
	539.411	0.0127112	42435.9			-37435.9	-32435.9	-22435.9	-12435.9	-2435.88	7564.12	17564.1	27564.1	37564.1	47564.1	57564.1	67564.1	77564.1	87564.1	97564.1	107564	117564	127564	137564	147564	157564	177564	197564	217564	237564	257564	277564	297564	317564	337564
	481.936	0.00635648	75818			-70818	-65818	-55818	-45818	-35818	-25818	-15818	-5818	4182	14182	24182	34182	44182	54182	64182	74182	84182	94182	104182	114182	124182	144182	164182	184182	204182	224182	244182	264182	284182	304182
	428.588	0.0102949	41631.2			-36631.2	-31631.2	-21631.2	-11631.2	-1631.2	8368.8	18368.8	28368.8	38368.8	48368.8	58368.8	68368.8	78368.8	88368.8	98368.8	108369	118369	128369	138369	148369	158369	178369	198369	218369	238369	258369	278369	298369	318369	338369
	497.413	0.00346361	143611			-138611	-133611	-123611	-113611	-103611	-93611.1	-83611.1	-73611.1	-63611.1	-53611.1	-43611.1	-33611.1	-23611.1	-13611.1	-3611.14	6388.86	16388.9	26388.9	36388.9	46388.9	56388.9	76388.9	96388.9	116389	136389	156389	176389	196389	216389	236389
	422.135	0.00735157	57421.1			-52421.1	-47421.1	-37421.1	-27421.1	-17421.1	-7421.13	2578.87	12578.9	22578.9	32578.9	42578.9	52578.9	62578.9	72578.9	82578.9	92578.9	102579	112579	122579	132579	142579	162579	182579	202579	222579	242579	262579	282579	302579	322579
	639.135	0.00499019	128078			-123078	-118078	-108078	-98078.3	-88078.3	-78078.3	-68078.3	-58078.3	-48078.3	-38078.3	-28078.3	-18078.3	-8078.34	1921.66	11921.7	21921.7	31921.7	41921.7	51921.7	61921.7	71921.7	91921.7	111922	131922	151922	171922	191922	211922	231922	251922
	503.078	0.00762712	65959.2			-60959.2	-55959.2	-45959.2	-35959.2	-25959.2	-15959.2	-5959.2	4040.8	14040.8	24040.8	34040.8	44040.8	54040.8	64040.8	74040.8	84040.8	94040.8	104041	114041	124041	134041	154041	174041	194041	214041	234041	254041	274041	294041	314041
	539.214	0.0049817	108239			-103239	-98239	-88239	-78239	-68239	-58239	-48239	-38239	-28239	-18239	-8239.03	1760.97	11761	21761	31761	41761	51761	61761	71761	81761	91761	111761	131761	151761	171761	191761	211761	231761	251761	271761
	487.459	0.00612139	79632			-74632	-69632	-59632	-49632	-39632	-29632	-19632	-9632.02	367.984	10368	20368	30368	40368	50368	60368	70368	80368	90368	100368	110368	120368	140368	160368	180368	200368	220368	240368	260368	280368	300368
	498.724	0.00589168	84648.9			-79648.9	-74648.9	-64648.9	-54648.9	-44648.9	-34648.9	-24648.9	-14648.9	-4648.88	5351.12	15351.1	25351.1	35351.1	45351.1	55351.1	65351.1	75351.1	85351.1	95351.1	105351	115351	135351	155351	175351	195351	215351	235351	255351	275351	295351
	518.248	0.00949601	54575.3			-49575.3	-44575.3	-34575.3	-24575.3	-14575.3	-4575.29	5424.71	15424.7	25424.7	35424.7	45424.7	55424.7	65424.7	75424.7	85424.7	95424.7	105425	115425	125425	135425	145425	165425	185425	205425	225425	245425	265425	285425	305425	325425
	616.547	0.00533541	115558			-110558	-105558	-95557.6	-85557.6	-75557.6	-65557.6	-55557.6	-45557.6	-35557.6	-25557.6	-15557.6	-5557.57	4442.43	14442.4	24442.4	34442.4	44442.4	54442.4	64442.4	74442.4	84442.4	104442	124442	144442	164442	184442	204442	224442	244442	264442
	583.312	0.00551202	105825			-100825	-95825.5	-85825.5	-75825.5	-65825.5	-55825.5	-45825.5	-35825.5	-25825.5	-15825.5	-5825.46	4174.54	14174.5	24174.5	34174.5	44174.5	54174.5	64174.5	74174.5	84174.5	94174.5	114175	134175	154175	174175	194175	214175	234175	254175	274175
	563.951	0.0146696	38443.4			-33443.4	-28443.4	-18443.4	-8443.37	1556.63	11556.6	21556.6	31556.6	41556.6	51556.6	61556.6	71556.6	81556.6	91556.6	101557	111557	121557	131557	141557	151557	161557	181557	201557	221557	241557	261557	281557	301557	321557	341557
	615.548	0.00766739	80281.3			-75281.3	-70281.3	-60281.3	-50281.3	-40281.3	-30281.3	-20281.3	-10281.3	-281.302	9718.7	19718.7	29718.7	39718.7	49718.7	59718.7	69718.7	79718.7	89718.7	99718.7	109719	119719	139719	159719	179719	199719	219719	239719	259719	279719	299719
	418.808	0.011273	37151.5			-32151.5	-27151.5	-17151.5	-7151.53	2848.47	12848.5	22848.5	32848.5	42848.5	52848.5	62848.5	72848.5	82848.5	92848.5	102848	112848	122848	132848	142848	152848	162848	182848	202848	222848	242848	262848	282848	302848	322848	342848
	583.72	0.00737111	79190.2			-74190.2	-69190.2	-59190.2	-49190.2	-39190.2	-29190.2	-19190.2	-9190.2	809.798	10809.8	20809.8	30809.8	40809.8	50809.8	60809.8	70809.8	80809.8	90809.8	100810	110810	120810	140810	160810	180810	200810	220810	240810	260810	280810	300810
	525.617	0.00941933	55801.9			-50801.9	-45801.9	-35801.9	-25801.9	-15801.9	-5801.93	4198.07	14198.1	24198.1	34198.1	44198.1	54198.1	64198.1	74198.1	84198.1	94198.1	104198	114198	124198	134198	144198	164198	184198	204198	224198	244198	264198	284198	304198	324198
	477.104	0.00438061	108913			-103913	-98912.6	-88912.6	-78912.6	-68912.6	-58912.6	-48912.6	-38912.6	-28912.6	-18912.6	-8912.57	1087.43	11087.4	21087.4	31087.4	41087.4	51087.4	61087.4	71087.4	81087.4	91087.4	111087	131087	151087	171087	191087	211087	231087	251087	271087
	555.164	0.00529971	104754			-99753.5	-94753.5	-84753.5	-74753.5	-64753.5	-54753.5	-44753.5	-34753.5	-24753.5	-14753.5	-4753.5	5246.5	15246.5	25246.5	35246.5	45246.5	55246.5	65246.5	75246.5	85246.5	95246.5	115246	135246	155246	175246	195246	215246	235246	255246	275246
	517.367	0.00815	63480.6			-58480.6	-53480.6	-43480.6	-33480.6	-23480.6	-13480.6	-3480.59	6519.41	16519.4	26519.4	36519.4	46519.4	56519.4	66519.4	76519.4	86519.4	96519.4	106519	116519	126519	136519	156519	176519	196519	216519	236519	256519	276519	296519	316519
	513.37	0.00777298	66045.5			-61045.5	-56045.5	-46045.5	-36045.5	-26045.5	-16045.5	-6045.5	3954.5	13954.5	23954.5	33954.5	43954.5	53954.5	63954.5	73954.5	83954.5	93954.5	103955	113955	123955	133955	153955	173955	193955	213955	233955	253955	273955	293955	313955
	472.314	0.00407008	116045			-111045	-106045	-96045.4	-86045.4	-76045.4	-66045.4	-56045.4	-46045.4	-36045.4	-26045.4	-16045.4	-6045.43	3954.57	13954.6	23954.6	33954.6	43954.6	53954.6	63954.6	73954.6	83954.6	103955	123955	143955	163955	183955	203955	223955	243955	263955
	619.022	0.0113782	54404.1			-49404.1	-44404.1	-34404.1	-24404.1	-14404.1	-4404.1	5595.9	15595.9	25595.9	35595.9	45595.9	55595.9	65595.9	75595.9	85595.9	95595.9	105596	115596	125596	135596	145596	165596	185596	205596	225596	245596	265596	285596	305596	325596
	576.56	0.00714339	80712.4			-75712.4	-70712.4	-60712.4	-50712.4	-40712.4	-30712.4	-20712.4	-10712.4	-712.415	9287.58	19287.6	29287.6	39287.6	49287.6	59287.6	69287.6	79287.6	89287.6	99287.6	109288	119288	139288	159288	179288	199288	219288	239288	259288	279288	299288
	500.449	0.0118395	42269.3			-37269.3	-32269.3	-22269.3	-12269.3	-2269.34	7730.66	17730.7	27730.7	37730.7	47730.7	57730.7	67730.7	77730.7	87730.7	97730.7	107731	117731	127731	137731	147731	157731	177731	197731	217731	237731	257731	277731	297731	317731	337731
	433.266	0.00734932	58953.2			-53953.2	-48953.2	-38953.2	-28953.2	-18953.2	-8953.18	1046.82	11046.8	21046.8	31046.8	41046.8	51046.8	61046.8	71046.8	81046.8	91046.8	101047	111047	121047	131047	141047	161047	181047	201047	221047	241047	261047	281047	301047	321047
	498.546	0.00637339	78223.1			-73223.1	-68223.1	-58223.1	-48223.1	-38223.1	-28223.1	-18223.1	-8223.08	1776.92	11776.9	21776.9	31776.9	41776.9	51776.9	61776.9	71776.9	81776.9	91776.9	101777	111777	121777	141777	161777	181777	201777	221777	241777	261777	281777	301777
	549.09	0.00302396	181580			-176580	-171580	-161580	-151580	-141580	-131580	-121580	-111580	-101580	-91579.9	-81579.9	-71579.9	-61579.9	-51579.9	-41579.9	-31579.9	-21579.9	-11579.9	-1579.87	8420.13	18420.1	38420.1	58420.1	78420.1	98420.1	118420	138420	158420	178420	198420
	587.221	0.00956582	61387.4			-56387.4	-51387.4	-41387.4	-31387.4	-21387.4	-11387.4	-1387.42	8612.58	18612.6	28612.6	38612.6	48612.6	58612.6	68612.6	78612.6	88612.6	98612.6	108613	118613	128613	138613	158613	178613	198613	218613	238613	258613	278613	298613	318613
	562.227	0.0104959	53566.1			-48566.1	-43566.1	-33566.1	-23566.1	-13566.1	-3566.13	6433.87	16433.9	26433.9	36433.9	46433.9	56433.9	66433.9	76433.9	86433.9	96433.9	106434	116434	126434	136434	146434	166434	186434	206434	226434	246434	266434	286434	306434	326434
	458.266	0.00994371	46086			-41086	-36086	-26086	-16086	-6086.02	3913.98	13914	23914	33914	43914	53914	63914	73914	83914	93914	103914	113914	123914	133914	143914	153914	173914	193914	213914	233914	253914	273914	293914	313914	333914
	462.048	0.00648545	71243.7			-66243.7	-61243.7	-51243.7	-41243.7	-31243.7	-21243.7	-11243.7	-1243.72	8756.28	18756.3	28756.3	38756.3	48756.3	58756.3	68756.3	78756.3	88756.3	98756.3	108756	118756	128756	148756	168756	188756	208756	228756	248756	268756	288756	308756
	498.68	0.00901659	55307			-50307	-45307	-35307	-25307	-15307	-5306.95	4693.05	14693	24693	34693	44693	54693	64693	74693	84693	94693	104693	114693	124693	134693	144693	164693	184693	204693	224693	244693	264693	284693	304693	324693
	571.059	0.00754981	75638.8			-70638.8	-65638.8	-55638.8	-45638.8	-35638.8	-25638.8	-15638.8	-5638.84	4361.16	14361.2	24361.2	34361.2	44361.2	54361.2	64361.2	74361.2	84361.2	94361.2	104361	114361	124361	144361	164361	184361	204361	224361	244361	264361	284361	304361
	482.383	0.00970173	49721.4			-44721.4	-39721.4	-29721.4	-19721.4	-9721.41	278.594	10278.6	20278.6	30278.6	40278.6	50278.6	60278.6	70278.6	80278.6	90278.6	100279	110279	120279	130279	140279	150279	170279	190279	210279	230279	250279	270279	290279	310279	330279
	428.595	0.00682398	62807.2			-57807.2	-52807.2	-42807.2	-32807.2	-22807.2	-12807.2	-2807.22	7192.78	17192.8	27192.8	37192.8	47192.8	57192.8	67192.8	77192.8	87192.8	97192.8	107193	117193	127193	137193	157193	177193	197193	217193	237193	257193	277193	297193	317193
	521.284	0.0069187	75344.2			-70344.2	-65344.2	-55344.2	-45344.2	-35344.2	-25344.2	-15344.2	-5344.19	4655.81	14655.8	24655.8	34655.8	44655.8	54655.8	64655.8	74655.8	84655.8	94655.8	104656	114656	124656	144656	164656	184656	204656	224656	244656	264656	284656	304656
	612.053	0.0030727	199191			-194191	-189191	-179191	-169191	-159191	-149191	-139191	-129191	-119191	-109191	-99190.8	-89190.8	-79190.8	-69190.8	-59190.8	-49190.8	-39190.8	-29190.8	-19190.8	-9190.85	809.151	20809.2	40809.2	60809.2	80809.2	100809	120809	140809	160809	180809
	502.054	0.00799876	62766.4			-57766.4	-52766.4	-42766.4	-32766.4	-22766.4	-12766.4	-2766.43	7233.57	17233.6	27233.6	37233.6	47233.6	57233.6	67233.6	77233.6	87233.6	97233.6	107234	117234	127234	137234	157234	177234	197234	217234	237234	257234	277234	297234	317234
	453.717	0.0104294	43503.9			-38503.9	-33503.9	-23503.9	-13503.9	-3503.88	6496.12	16496.1	26496.1	36496.1	46496.1	56496.1	66496.1	76496.1	86496.1	96496.1	106496	116496	126496	136496	146496	156496	176496	196496	216496	236496	256496	276496	296496	316496	336496
	531.722	0.0051241	103769			-98768.7	-93768.7	-83768.7	-73768.7	-63768.7	-53768.7	-43768.7	-33768.7	-23768.7	-13768.7	-3768.71	6231.29	16231.3	26231.3	36231.3	46231.3	56231.3	66231.3	76231.3	86231.3	96231.3	116231	136231	156231	176231	196231	216231	236231	256231	276231
	479.401	0.00528187	90763.5			-85763.5	-80763.5	-70763.5	-60763.5	-50763.5	-40763.5	-30763.5	-20763.5	-10763.5	-763.535	9236.46	19236.5	29236.5	39236.5	49236.5	59236.5	69236.5	79236.5	89236.5	99236.5	109236	129236	149236	169236	189236	209236	229236	249236	269236	289236
	490.216	0.0078547	62410.5			-57410.5	-52410.5	-42410.5	-32410.5	-22410.5	-12410.5	-2410.53	7589.47	17589.5	27589.5	37589.5	47589.5	57589.5	67589.5	77589.5	87589.5	97589.5	107589	117589	127589	137589	157589	177589	197589	217589	237589	257589	277589	297589	317589
	617.866	0.00783529	78856.8			-73856.8	-68856.8	-58856.8	-48856.8	-38856.8	-28856.8	-18856.8	-8856.84	1143.16	11143.2	21143.2	31143.2	41143.2	51143.2	61143.2	71143.2	81143.2	91143.2	101143	111143	121143	141143	161143	181143	201143	221143	241143	261143	281143	301143
	508.948	0.0148824	34198			-29198	-24198	-14198	-4197.99	5802.01	15802	25802	35802	45802	55802	65802	75802	85802	95802	105802	115802	125802	135802	145802	155802	165802	185802	205802	225802	245802	265802	285802	305802	325802	345802
	529.167	0.00484964	109115			-104115	-99114.8	-89114.8	-79114.8	-69114.8	-59114.8	-49114.8	-39114.8	-29114.8	-19114.8	-9114.75	885.247	10885.2	20885.2	30885.2	40885.2	50885.2	60885.2	70885.2	80885.2	90885.2	110885	130885	150885	170885	190885	210885	230885	250885	270885
	621.676	0.00592916	104851			-99850.6	-94850.6	-84850.6	-74850.6	-64850.6	-54850.6	-44850.6	-34850.6	-24850.6	-14850.6	-4850.56	5149.44	15149.4	25149.4	35149.4	45149.4	55149.4	65149.4	75149.4	85149.4	95149.4	115149	135149	155149	175149	195149	215149	235149	255149	275149
	534.054	0.00786223	67926.6			-62926.6	-57926.6	-47926.6	-37926.6	-27926.6	-17926.6	-7926.57	2073.43	12073.4	22073.4	32073.4	42073.4	52073.4	62073.4	72073.4	82073.4	92073.4	102073	112073	122073	132073	152073	172073	192073	212073	232073	252073	272073	292073	312073
	452.92	0.00567969	79743.9			-74743.9	-69743.9	-59743.9	-49743.9	-39743.9	-29743.9	-19743.9	-9743.89	256.112	10256.1	20256.1	30256.1	40256.1	50256.1	60256.1	70256.1	80256.1	90256.1	100256	110256	120256	140256	160256	180256	200256	220256	240256	260256	280256	300256
	599.133	0.00807862	74162.7			-69162.7	-64162.7	-54162.7	-44162.7	-34162.7	-24162.7	-14162.7	-4162.73	5837.27	15837.3	25837.3	35837.3	45837.3	55837.3	65837.3	75837.3	85837.3	95837.3	105837	115837	125837	145837	165837	185837	205837	225837	245837	265837	285837	305837
	574.581	0.00846051	67913.4			-62913.4	-57913.4	-47913.4	-37913.4	-27913.4	-17913.4	-7913.36	2086.64	12086.6	22086.6	32086.6	42086.6	52086.6	62086.6	72086.6	82086.6	92086.6	102087	112087	122087	132087	152087	172087	192087	212087	232087	252087	272087	292087	312087
	480.443	0.00945011	50839.9			-45839.9	-40839.9	-30839.9	-20839.9	-10839.9	-839.9	9160.1	19160.1	29160.1	39160.1	49160.1	59160.1	69160.1	79160.1	89160.1	99160.1	109160	119160	129160	139160	149160	169160	189160	209160	229160	249160	269160	289160	309160	329160
	546.602	0.0169189	32307.2			-27307.2	-22307.2	-12307.2	-2307.18	7692.82	17692.8	27692.8	37692.8	47692.8	57692.8	67692.8	77692.8	87692.8	97692.8	107693	117693	127693	137693	147693	157693	167693	187693	207693	227693	247693	267693	287693	307693	327693	347693
	620.551	0.010039	61814			-56814	-51814	-41814	-31814	-21814	-11814	-1814.02	8185.98	18186	28186	38186	48186	58186	68186	78186	88186	98186	108186	118186	128186	138186	158186	178186	198186	218186	238186	258186	278186	298186	318186
	549.521	0.00311924	176171			-171171	-166171	-156171	-146171	-136171	-126171	-116171	-106171	-96171.3	-86171.3	-76171.3	-66171.3	-56171.3	-46171.3	-36171.3	-26171.3	-16171.3	-6171.29	3828.71	13828.7	23828.7	43828.7	63828.7	83828.7	103829	123829	143829	163829	183829	203829
	509.496	0.0150619	33826.9			-28826.9	-23826.9	-13826.9	-3826.88	6173.12	16173.1	26173.1	36173.1	46173.1	56173.1	66173.1	76173.1	86173.1	96173.1	106173	116173	126173	136173	146173	156173	166173	186173	206173	226173	246173	266173	286173	306173	326173	346173
	552.488	0.0058927	93758.1			-88758.1	-83758.1	-73758.1	-63758.1	-53758.1	-43758.1	-33758.1	-23758.1	-13758.1	-3758.08	6241.92	16241.9	26241.9	36241.9	46241.9	56241.9	66241.9	76241.9	86241.9	96241.9	106242	126242	146242	166242	186242	206242	226242	246242	266242	286242
	552.878	0.0065661	84201.9			-79201.9	-74201.9	-64201.9	-54201.9	-44201.9	-34201.9	-24201.9	-14201.9	-4201.94	5798.06	15798.1	25798.1	35798.1	45798.1	55798.1	65798.1	75798.1	85798.1	95798.1	105798	115798	135798	155798	175798	195798	215798	235798	255798	275798	295798
	551.497	0.0066553	82865.8			-77865.8	-72865.8	-62865.8	-52865.8	-42865.8	-32865.8	-22865.8	-12865.8	-2865.81	7134.19	17134.2	27134.2	37134.2	47134.2	57134.2	67134.2	77134.2	87134.2	97134.2	107134	117134	137134	157134	177134	197134	217134	237134	257134	277134	297134
	596.47	0.00514946	115832			-110832	-105832	-95831.6	-85831.6	-75831.6	-65831.6	-55831.6	-45831.6	-35831.6	-25831.6	-15831.6	-5831.57	4168.43	14168.4	24168.4	34168.4	44168.4	54168.4	64168.4	74168.4	84168.4	104168	124168	144168	164168	184168	204168	224168	244168	264168
	598.753	0.00339137	176552			-171552	-166552	-156552	-146552	-136552	-126552	-116552	-106552	-96552.2	-86552.2	-76552.2	-66552.2	-56552.2	-46552.2	-36552.2	-26552.2	-16552.2	-6552.16	3447.84	13447.8	23447.8	43447.8	63447.8	83447.8	103448	123448	143448	163448	183448	203448
	658.032	0.00711472	92488.8			-87488.8	-82488.8	-72488.8	-62488.8	-52488.8	-42488.8	-32488.8	-22488.8	-12488.8	-2488.82	7511.18	17511.2	27511.2	37511.2	47511.2	57511.2	67511.2	77511.2	87511.2	97511.2	107511	127511	147511	167511	187511	207511	227511	247511	267511	287511
	448.619	0.00319603	140367			-135367	-130367	-120367	-110367	-100367	-90367.5	-80367.5	-70367.5	-60367.5	-50367.5	-40367.5	-30367.5	-20367.5	-10367.5	-367.456	9632.54	19632.5	29632.5	39632.5	49632.5	59632.5	79632.5	99632.5	119633	139633	159633	179633	199633	219633	239633
	424.479	0.00602159	70492.9			-65492.9	-60492.9	-50492.9	-40492.9	-30492.9	-20492.9	-10492.9	-492.916	9507.08	19507.1	29507.1	39507.1	49507.1	59507.1	69507.1	79507.1	89507.1	99507.1	109507	119507	129507	149507	169507	189507	209507	229507	249507	269507	289507	309507
	598.733	0.00766074	78156			-73156	-68156	-58156	-48156	-38156	-28156	-18156	-8156	1844	11844	21844	31844	41844	51844	61844	71844	81844	91844	101844	111844	121844	141844	161844	181844	201844	221844	241844	261844	281844	301844
	575.339	0.00641791	89645.9			-84645.9	-79645.9	-69645.9	-59645.9	-49645.9	-39645.9	-29645.9	-19645.9	-9645.92	354.082	10354.1	20354.1	30354.1	40354.1	50354.1	60354.1	70354.1	80354.1	90354.1	100354	110354	130354	150354	170354	190354	210354	230354	250354	270354	290354
	496.723	0.0114914	43225.6			-38225.6	-33225.6	-23225.6	-13225.6	-3225.59	6774.41	16774.4	26774.4	36774.4	46774.4	56774.4	66774.4	76774.4	86774.4	96774.4	106774	116774	126774	136774	146774	156774	176774	196774	216774	236774	256774	276774	296774	316774	336774
	580.641	0.00845808	68649.3			-63649.3	-58649.3	-48649.3	-38649.3	-28649.3	-18649.3	-8649.3	1350.7	11350.7	21350.7	31350.7	41350.7	51350.7	61350.7	71350.7	81350.7	91350.7	101351	111351	121351	131351	151351	171351	191351	211351	231351	251351	271351	291351	311351
	422.249	0.00600746	70287.4			-65287.4	-60287.4	-50287.4	-40287.4	-30287.4	-20287.4	-10287.4	-287.412	9712.59	19712.6	29712.6	39712.6	49712.6	59712.6	69712.6	79712.6	89712.6	99712.6	109713	119713	129713	149713	169713	189713	209713	229713	249713	269713	289713	309713
	465.94	0.00401464	116060			-111060	-106060	-96060.3	-86060.3	-76060.3	-66060.3	-56060.3	-46060.3	-36060.3	-26060.3	-16060.3	-6060.3	3939.7	13939.7	23939.7	33939.7	43939.7	53939.7	63939.7	73939.7	83939.7	103940	123940	143940	163940	183940	203940	223940	243940	263940
	469.365	0.00579943	80933			-75933	-70933	-60933	-50933	-40933	-30933	-20933	-10933	-933.018	9066.98	19067	29067	39067	49067	59067	69067	79067	89067	99067	109067	119067	139067	159067	179067	199067	219067	239067	259067	279067	299067
	543.267	0.0043687	124354			-119354	-114354	-104354	-94354.3	-84354.3	-74354.3	-64354.3	-54354.3	-44354.3	-34354.3	-24354.3	-14354.3	-4354.3	5645.7	15645.7	25645.7	35645.7	45645.7	55645.7	65645.7	75645.7	95645.7	115646	135646	155646	175646	195646	215646	235646	255646
	537.256	0.0099233	54140.8			-49140.8	-44140.8	-34140.8	-24140.8	-14140.8	-4140.84	5859.16	15859.2	25859.2	35859.2	45859.2	55859.2	65859.2	75859.2	85859.2	95859.2	105859	115859	125859	135859	145859	165859	185859	205859	225859	245859	265859	285859	305859	325859
	500.116	0.00508976	98259.2			-93259.2	-88259.2	-78259.2	-68259.2	-58259.2	-48259.2	-38259.2	-28259.2	-18259.2	-8259.23	1740.77	11740.8	21740.8	31740.8	41740.8	51740.8	61740.8	71740.8	81740.8	91740.8	101741	121741	141741	161741	181741	201741	221741	241741	261741	281741
	465.101	0.00865386	53745			-48745	-43745	-33745	-23745	-13745	-3744.95	6255.05	16255	26255	36255	46255	56255	66255	76255	86255	96255	106255	116255	126255	136255	146255	166255	186255	206255	226255	246255	266255	286255	306255	326255
	535.044	0.0044152	121182			-116182	-111182	-101182	-91182.1	-81182.1	-71182.1	-61182.1	-51182.1	-41182.1	-31182.1	-21182.1	-11182.1	-1182.15	8817.85	18817.9	28817.9	38817.9	48817.9	58817.9	68817.9	78817.9	98817.9	118818	138818	158818	178818	198818	218818	238818	258818
	577.344	0.00535355	107843			-102843	-97843.2	-87843.2	-77843.2	-67843.2	-57843.2	-47843.2	-37843.2	-27843.2	-17843.2	-7843.18	2156.82	12156.8	22156.8	32156.8	42156.8	52156.8	62156.8	72156.8	82156.8	92156.8	112157	132157	152157	172157	192157	212157	232157	252157	272157
	519.205	0.00827342	62755.8			-57755.8	-52755.8	-42755.8	-32755.8	-22755.8	-12755.8	-2755.76	7244.24	17244.2	27244.2	37244.2	47244.2	57244.2	67244.2	77244.2	87244.2	97244.2	107244	117244	127244	137244	157244	177244	197244	217244	237244	257244	277244	297244	317244
	560.274	0.00873292	64156.5			-59156.5	-54156.5	-44156.5	-34156.5	-24156.5	-14156.5	-4156.51	5843.49	15843.5	25843.5	35843.5	45843.5	55843.5	65843.5	75843.5	85843.5	95843.5	105843	115843	125843	135843	155843	175843	195843	215843	235843	255843	275843	295843	315843
	560.863	0.00615803	91078.3			-86078.3	-81078.3	-71078.3	-61078.3	-51078.3	-41078.3	-31078.3	-21078.3	-11078.3	-1078.29	8921.71	18921.7	28921.7	38921.7	48921.7	58921.7	68921.7	78921.7	88921.7	98921.7	108922	128922	148922	168922	188922	208922	228922	248922	268922	288922
	576.788	0.0130587	44168.8			-39168.8	-34168.8	-24168.8	-14168.8	-4168.77	5831.23	15831.2	25831.2	35831.2	45831.2	55831.2	65831.2	75831.2	85831.2	95831.2	105831	115831	125831	135831	145831	155831	175831	195831	215831	235831	255831	275831	295831	315831	335831
	513.732	0.00633037	81153.5			-76153.5	-71153.5	-61153.5	-51153.5	-41153.5	-31153.5	-21153.5	-11153.5	-1153.53	8846.47	18846.5	28846.5	38846.5	48846.5	58846.5	68846.5	78846.5	88846.5	98846.5	108846	118846	138846	158846	178846	198846	218846	238846	258846	278846	298846
	532.928	0.00545539	97688.4			-92688.4	-87688.4	-77688.4	-67688.4	-57688.4	-47688.4	-37688.4	-27688.4	-17688.4	-7688.39	2311.61	12311.6	22311.6	32311.6	42311.6	52311.6	62311.6	72311.6	82311.6	92311.6	102312	122312	142312	162312	182312	202312	222312	242312	262312	282312
	487.238	0.00250586	194439			-189439	-184439	-174439	-164439	-154439	-144439	-134439	-124439	-114439	-104439	-94439.3	-84439.3	-74439.3	-64439.3	-54439.3	-44439.3	-34439.3	-24439.3	-14439.3	-4439.26	5560.74	25560.7	45560.7	65560.7	85560.7	105561	125561	145561	165561	185561
	554.046	0.00741045	74765.5			-69765.5	-64765.5	-54765.5	-44765.5	-34765.5	-24765.5	-14765.5	-4765.49	5234.51	15234.5	25234.5	35234.5	45234.5	55234.5	65234.5	75234.5	85234.5	95234.5	105235	115235	125235	145235	165235	185235	205235	225235	245235	265235	285235	305235
	488.658	0.00825112	59223.2			-54223.2	-49223.2	-39223.2	-29223.2	-19223.2	-9223.24	776.761	10776.8	20776.8	30776.8	40776.8	50776.8	60776.8	70776.8	80776.8	90776.8	100777	110777	120777	130777	140777	160777	180777	200777	220777	240777	260777	280777	300777	320777
	563.234	0.0062654	89895.9			-84895.9	-79895.9	-69895.9	-59895.9	-49895.9	-39895.9	-29895.9	-19895.9	-9895.93	104.074	10104.1	20104.1	30104.1	40104.1	50104.1	60104.1	70104.1	80104.1	90104.1	100104	110104	130104	150104	170104	190104	210104	230104	250104	270104	290104
	636.735	0.01529	41644			-36644	-31644	-21644	-11644	-1644	8356	18356	28356	38356	48356	58356	68356	78356	88356	98356	108356	118356	128356	138356	148356	158356	178356	198356	218356	238356	258356	278356	298356	318356	338356
	633.271	0.00380091	166610			-161610	-156610	-146610	-136610	-126610	-116610	-106610	-96610.3	-86610.3	-76610.3	-66610.3	-56610.3	-46610.3	-36610.3	-26610.3	-16610.3	-6610.26	3389.74	13389.7	23389.7	33389.7	53389.7	73389.7	93389.7	113390	133390	153390	173390	193390	213390
	593.686	0.00555534	106868			-101868	-96867.7	-86867.7	-76867.7	-66867.7	-56867.7	-46867.7	-36867.7	-26867.7	-16867.7	-6867.66	3132.34	13132.3	23132.3	33132.3	43132.3	53132.3	63132.3	73132.3	83132.3	93132.3	113132	133132	153132	173132	193132	213132	233132	253132	273132
	568.5	0.0172311	32992.6			-27992.6	-22992.6	-12992.6	-2992.58	7007.42	17007.4	27007.4	37007.4	47007.4	57007.4	67007.4	77007.4	87007.4	97007.4	107007	117007	127007	137007	147007	157007	167007	187007	207007	227007	247007	267007	287007	307007	327007	347007
	561.597	0.00973083	57713.1			-52713.1	-47713.1	-37713.1	-27713.1	-17713.1	-7713.13	2286.87	12286.9	22286.9	32286.9	42286.9	52286.9	62286.9	72286.9	82286.9	92286.9	102287	112287	122287	132287	142287	162287	182287	202287	222287	242287	262287	282287	302287	322287
	584.845	0.00405869	144097			-139097	-134097	-124097	-114097	-104097	-94096.8	-84096.8	-74096.8	-64096.8	-54096.8	-44096.8	-34096.8	-24096.8	-14096.8	-4096.76	5903.24	15903.2	25903.2	35903.2	45903.2	55903.2	75903.2	95903.2	115903	135903	155903	175903	195903	215903	235903
	502.308	0.00699972	71761.1			-66761.1	-61761.1	-51761.1	-41761.1	-31761.1	-21761.1	-11761.1	-1761.12	8238.88	18238.9	28238.9	38238.9	48238.9	58238.9	68238.9	78238.9	88238.9	98238.9	108239	118239	128239	148239	168239	188239	208239	228239	248239	268239	288239	308239
	544.483	0.00434909	125195			-120195	-115195	-105195	-95194.7	-85194.7	-75194.7	-65194.7	-55194.7	-45194.7	-35194.7	-25194.7	-15194.7	-5194.7	4805.3	14805.3	24805.3	34805.3	44805.3	54805.3	64805.3	74805.3	94805.3	114805	134805	154805	174805	194805	214805	234805	254805
	550.958	0.015564	35399.5			-30399.5	-25399.5	-15399.5	-5399.48	4600.52	14600.5	24600.5	34600.5	44600.5	54600.5	64600.5	74600.5	84600.5	94600.5	104601	114601	124601	134601	144601	154601	164601	184601	204601	224601	244601	264601	284601	304601	324601	344601
	423.307	0.00648544	65270.4			-60270.4	-55270.4	-45270.4	-35270.4	-25270.4	-15270.4	-5270.4	4729.6	14729.6	24729.6	34729.6	44729.6	54729.6	64729.6	74729.6	84729.6	94729.6	104730	114730	124730	134730	154730	174730	194730	214730	234730	254730	274730	294730	314730
	506.601	0.00953172	53148.9			-48148.9	-43148.9	-33148.9	-23148.9	-13148.9	-3148.89	6851.11	16851.1	26851.1	36851.1	46851.1	56851.1	66851.1	76851.1	86851.1	96851.1	106851	116851	126851	136851	146851	166851	186851	206851	226851	246851	266851	286851	306851	326851
	524.841	0.00726235	72268.7			-67268.7	-62268.7	-52268.7	-42268.7	-32268.7	-22268.7	-12268.7	-2268.74	7731.26	17731.3	27731.3	37731.3	47731.3	57731.3	67731.3	77731.3	87731.3	97731.3	107731	117731	127731	147731	167731	187731	207731	227731	247731	267731	287731	307731
	415.469	0.010598	39202.5			-34202.5	-29202.5	-19202.5	-9202.52	797.477	10797.5	20797.5	30797.5	40797.5	50797.5	60797.5	70797.5	80797.5	90797.5	100797	110797	120797	130797	140797	150797	160797	180797	200797	220797	240797	260797	280797	300797	320797	340797
	521.423	0.0106663	48885			-43885	-38885	-28885	-18885	-8884.97	1115.03	11115	21115	31115	41115	51115	61115	71115	81115	91115	101115	111115	121115	131115	141115	151115	171115	191115	211115	231115	251115	271115	291115	311115	331115
	411.88	0.00452742	90974.5			-85974.5	-80974.5	-70974.5	-60974.5	-50974.5	-40974.5	-30974.5	-20974.5	-10974.5	-974.531	9025.47	19025.5	29025.5	39025.5	49025.5	59025.5	69025.5	79025.5	89025.5	99025.5	109025	129025	149025	169025	189025	209025	229025	249025	269025	289025
	554.321	0.0108566	51058.5			-46058.5	-41058.5	-31058.5	-21058.5	-11058.5	-1058.51	8941.49	18941.5	28941.5	38941.5	48941.5	58941.5	68941.5	78941.5	88941.5	98941.5	108941	118941	128941	138941	148941	168941	188941	208941	228941	248941	268941	288941	308941	328941
	453.627	0.00874159	51892.9			-46892.9	-41892.9	-31892.9	-21892.9	-11892.9	-1892.92	8107.08	18107.1	28107.1	38107.1	48107.1	58107.1	68107.1	78107.1	88107.1	98107.1	108107	118107	128107	138107	148107	168107	188107	208107	228107	248107	268107	288107	308107	328107
	463.521	0.00349284	132706			-127706	-122706	-112706	-102706	-92706.2	-82706.2	-72706.2	-62706.2	-52706.2	-42706.2	-32706.2	-22706.2	-12706.2	-2706.17	7293.83	17293.8	27293.8	37293.8	47293.8	57293.8	67293.8	87293.8	107294	127294	147294	167294	187294	207294	227294	247294
	538.034	0.00799452	67300.3			-62300.3	-57300.3	-47300.3	-37300.3	-27300.3	-17300.3	-7300.3	2699.7	12699.7	22699.7	32699.7	42699.7	52699.7	62699.7	72699.7	82699.7	92699.7	102700	112700	122700	132700	152700	172700	192700	212700	232700	252700	272700	292700	312700
	536.19	0.00991584	54074.1			-49074.1	-44074.1	-34074.1	-24074.1	-14074.1	-4074.12	5925.88	15925.9	25925.9	35925.9	45925.9	55925.9	65925.9	75925.9	85925.9	95925.9	105926	115926	125926	135926	145926	165926	185926	205926	225926	245926	265926	285926	305926	325926
	573.474	0.00759485	75508.3			-70508.3	-65508.3	-55508.3	-45508.3	-35508.3	-25508.3	-15508.3	-5508.26	4491.74	14491.7	24491.7	34491.7	44491.7	54491.7	64491.7	74491.7	84491.7	94491.7	104492	114492	124492	144492	164492	184492	204492	224492	244492	264492	284492	304492
	556.298	0.00826877	67277			-62277	-57277	-47277	-37277	-27277	-17277	-7276.97	2723.03	12723	22723	32723	42723	52723	62723	72723	82723	92723	102723	112723	122723	132723	152723	172723	192723	212723	232723	252723	272723	292723	312723
	518.225	0.00628064	82511.5			-77511.5	-72511.5	-62511.5	-52511.5	-42511.5	-32511.5	-22511.5	-12511.5	-2511.47	7488.53	17488.5	27488.5	37488.5	47488.5	57488.5	67488.5	77488.5	87488.5	97488.5	107489	117489	137489	157489	177489	197489	217489	237489	257489	277489	297489
	552.49	0.00536248	103029			-98028.9	-93028.9	-83028.9	-73028.9	-63028.9	-53028.9	-43028.9	-33028.9	-23028.9	-13028.9	-3028.87	6971.13	16971.1	26971.1	36971.1	46971.1	56971.1	66971.1	76971.1	86971.1	96971.1	116971	136971	156971	176971	196971	216971	236971	256971	276971
	525.208	0.0077161	68066.6			-63066.6	-58066.6	-48066.6	-38066.6	-28066.6	-18066.6	-8066.55	1933.45	11933.4	21933.4	31933.4	41933.4	51933.4	61933.4	71933.4	81933.4	91933.4	101933	111933	121933	131933	151933	171933	191933	211933	231933	251933	271933	291933	311933
	632.636	0.011605	54514			-49514	-44514	-34514	-24514	-14514	-4514	5486	15486	25486	35486	45486	55486	65486	75486	85486	95486	105486	115486	125486	135486	145486	165486	185486	205486	225486	245486	265486	285486	305486	325486
	546.493	0.0120485	45357.6			-40357.6	-35357.6	-25357.6	-15357.6	-5357.6	4642.4	14642.4	24642.4	34642.4	44642.4	54642.4	64642.4	74642.4	84642.4	94642.4	104642	114642	124642	134642	144642	154642	174642	194642	214642	234642	254642	274642	294642	314642	334642
	478.081	0.00801969	59613.4			-54613.4	-49613.4	-39613.4	-29613.4	-19613.4	-9613.42	386.581	10386.6	20386.6	30386.6	40386.6	50386.6	60386.6	70386.6	80386.6	90386.6	100387	110387	120387	130387	140387	160387	180387	200387	220387	240387	260387	280387	300387	320387
	544.17	0.0141256	38523.7			-33523.7	-28523.7	-18523.7	-8523.72	1476.28	11476.3	21476.3	31476.3	41476.3	51476.3	61476.3	71476.3	81476.3	91476.3	101476	111476	121476	131476	141476	151476	161476	181476	201476	221476	241476	261476	281476	301476	321476	341476
	570.22	0.0152544	37380.7			-32380.7	-27380.7	-17380.7	-7380.69	2619.31	12619.3	22619.3	32619.3	42619.3	52619.3	62619.3	72619.3	82619.3	92619.3	102619	112619	122619	132619	142619	152619	162619	182619	202619	222619	242619	262619	282619	302619	322619	342619
	426.878	0.00873901	48847.5			-43847.5	-38847.5	-28847.5	-18847.5	-8847.46	1152.54	11152.5	21152.5	31152.5	41152.5	51152.5	61152.5	71152.5	81152.5	91152.5	101153	111153	121153	131153	141153	151153	171153	191153	211153	231153	251153	271153	291153	311153	331153
	525.262	0.00686372	76527.2			-71527.2	-66527.2	-56527.2	-46527.2	-36527.2	-26527.2	-16527.2	-6527.23	3472.77	13472.8	23472.8	33472.8	43472.8	53472.8	63472.8	73472.8	83472.8	93472.8	103473	113473	123473	143473	163473	183473	203473	223473	243473	263473	283473	303473
	561.495	0.00872924	64323.5			-59323.5	-54323.5	-44323.5	-34323.5	-24323.5	-14323.5	-4323.49	5676.51	15676.5	25676.5	35676.5	45676.5	55676.5	65676.5	75676.5	85676.5	95676.5	105677	115677	125677	135677	155677	175677	195677	215677	235677	255677	275677	295677	315677
	509.718	0.00444425	114692			-109692	-104692	-94691.6	-84691.6	-74691.6	-64691.6	-54691.6	-44691.6	-34691.6	-24691.6	-14691.6	-4691.58	5308.42	15308.4	25308.4	35308.4	45308.4	55308.4	65308.4	75308.4	85308.4	105308	125308	145308	165308	185308	205308	225308	245308	265308
	490.598	0.00279646	175435			-170435	-165435	-155435	-145435	-135435	-125435	-115435	-105435	-95435.1	-85435.1	-75435.1	-65435.1	-55435.1	-45435.1	-35435.1	-25435.1	-15435.1	-5435.06	4564.94	14564.9	24564.9	44564.9	64564.9	84564.9	104565	124565	144565	164565	184565	204565
	601.194	0.00638488	94159.1			-89159.1	-84159.1	-74159.1	-64159.1	-54159.1	-44159.1	-34159.1	-24159.1	-14159.1	-4159.05	5840.95	15840.9	25840.9	35840.9	45840.9	55840.9	65840.9	75840.9	85840.9	95840.9	105841	125841	145841	165841	185841	205841	225841	245841	265841	285841
	520.813	0.00386878	134619			-129619	-124619	-114619	-104619	-94619.4	-84619.4	-74619.4	-64619.4	-54619.4	-44619.4	-34619.4	-24619.4	-14619.4	-4619.35	5380.65	15380.6	25380.6	35380.6	45380.6	55380.6	65380.6	85380.6	105381	125381	145381	165381	185381	205381	225381	245381
	564.236	0.00494064	114203			-109203	-104203	-94202.9	-84202.9	-74202.9	-64202.9	-54202.9	-44202.9	-34202.9	-24202.9	-14202.9	-4202.91	5797.09	15797.1	25797.1	35797.1	45797.1	55797.1	65797.1	75797.1	85797.1	105797	125797	145797	165797	185797	205797	225797	245797	265797
	546.224	0.00380226	143658			-138658	-133658	-123658	-113658	-103658	-93657.7	-83657.7	-73657.7	-63657.7	-53657.7	-43657.7	-33657.7	-23657.7	-13657.7	-3657.67	6342.33	16342.3	26342.3	36342.3	46342.3	56342.3	76342.3	96342.3	116342	136342	156342	176342	196342	216342	236342
	431.021	0.00726704	59311.8			-54311.8	-49311.8	-39311.8	-29311.8	-19311.8	-9311.76	688.237	10688.2	20688.2	30688.2	40688.2	50688.2	60688.2	70688.2	80688.2	90688.2	100688	110688	120688	130688	140688	160688	180688	200688	220688	240688	260688	280688	300688	320688
	469.287	0.00549469	85407.5			-80407.5	-75407.5	-65407.5	-55407.5	-45407.5	-35407.5	-25407.5	-15407.5	-5407.46	4592.54	14592.5	24592.5	34592.5	44592.5	54592.5	64592.5	74592.5	84592.5	94592.5	104593	114593	134593	154593	174593	194593	214593	234593	254593	274593	294593
	542.206	0.00782207	69317.5			-64317.5	-59317.5	-49317.5	-39317.5	-29317.5	-19317.5	-9317.45	682.55	10682.5	20682.5	30682.5	40682.5	50682.5	60682.5	70682.5	80682.5	90682.5	100683	110683	120683	130683	150683	170683	190683	210683	230683	250683	270683	290683	310683
	474.018	0.00627858	75497.7			-70497.7	-65497.7	-55497.7	-45497.7	-35497.7	-25497.7	-15497.7	-5497.66	4502.34	14502.3	24502.3	34502.3	44502.3	54502.3	64502.3	74502.3	84502.3	94502.3	104502	114502	124502	144502	164502	184502	204502	224502	244502	264502	284502	304502
	527.672	0.00334558	157722			-152722	-147722	-137722	-127722	-117722	-107722	-97721.9	-87721.9	-77721.9	-67721.9	-57721.9	-47721.9	-37721.9	-27721.9	-17721.9	-7721.89	2278.11	12278.1	22278.1	32278.1	42278.1	62278.1	82278.1	102278	122278	142278	162278	182278	202278	222278
	581.299	0.00324548	179110			-174110	-169110	-159110	-149110	-139110	-129110	-119110	-109110	-99110.5	-89110.5	-79110.5	-69110.5	-59110.5	-49110.5	-39110.5	-29110.5	-19110.5	-9110.48	889.519	10889.5	20889.5	40889.5	60889.5	80889.5	100890	120890	140890	160890	180890	200890
	623.971	0.00787303	79254.1			-74254.1	-69254.1	-59254.1	-49254.1	-39254.1	-29254.1	-19254.1	-9254.14	745.861	10745.9	20745.9	30745.9	40745.9	50745.9	60745.9	70745.9	80745.9	90745.9	100746	110746	120746	140746	160746	180746	200746	220746	240746	260746	280746	300746
	605.218	0.00912532	66322.9			-61322.9	-56322.9	-46322.9	-36322.9	-26322.9	-16322.9	-6322.93	3677.07	13677.1	23677.1	33677.1	43677.1	53677.1	63677.1	73677.1	83677.1	93677.1	103677	113677	123677	133677	153677	173677	193677	213677	233677	253677	273677	293677	313677
	502.356	0.00871137	57666.7			-52666.7	-47666.7	-37666.7	-27666.7	-17666.7	-7666.68	2333.32	12333.3	22333.3	32333.3	42333.3	52333.3	62333.3	72333.3	82333.3	92333.3	102333	112333	122333	132333	142333	162333	182333	202333	222333	242333	262333	282333	302333	322333
	561.855	0.00224581	250179			-245179	-240179	-230179	-220179	-210179	-200179	-190179	-180179	-170179	-160179	-150179	-140179	-130179	-120179	-110179	-100179	-90178.9	-80178.9	-70178.9	-60178.9	-50178.9	-30178.9	-10178.9	9821.13	29821.1	49821.1	69821.1	89821.1	109821	129821
	591.298	0.00799766	73933.9			-68933.9	-63933.9	-53933.9	-43933.9	-33933.9	-23933.9	-13933.9	-3933.9	6066.1	16066.1	26066.1	36066.1	46066.1	56066.1	66066.1	76066.1	86066.1	96066.1	106066	116066	126066	146066	166066	186066	206066	226066	246066	266066	286066	306066
	455.011	0.0163797	27779			-22779	-17779	-7778.98	2221.02	12221	22221	32221	42221	52221	62221	72221	82221	92221	102221	112221	122221	132221	142221	152221	162221	172221	192221	212221	232221	252221	272221	292221	312221	332221	352221
	516.101	0.00788601	65445.1			-60445.1	-55445.1	-45445.1	-35445.1	-25445.1	-15445.1	-5445.12	4554.88	14554.9	24554.9	34554.9	44554.9	54554.9	64554.9	74554.9	84554.9	94554.9	104555	114555	124555	134555	154555	174555	194555	214555	234555	254555	274555	294555	314555
	530.01	0.00604596	87663.4			-82663.4	-77663.4	-67663.4	-57663.4	-47663.4	-37663.4	-27663.4	-17663.4	-7663.38	2336.62	12336.6	22336.6	32336.6	42336.6	52336.6	62336.6	72336.6	82336.6	92336.6	102337	112337	132337	152337	172337	192337	212337	232337	252337	272337	292337
	502.075	0.00881238	56973.8			-51973.8	-46973.8	-36973.8	-26973.8	-16973.8	-6973.83	3026.17	13026.2	23026.2	33026.2	43026.2	53026.2	63026.2	73026.2	83026.2	93026.2	103026	113026	123026	133026	143026	163026	183026	203026	223026	243026	263026	283026	303026	323026
	538.92	0.0100042	53869.2			-48869.2	-43869.2	-33869.2	-23869.2	-13869.2	-3869.22	6130.78	16130.8	26130.8	36130.8	46130.8	56130.8	66130.8	76130.8	86130.8	96130.8	106131	116131	126131	136131	146131	166131	186131	206131	226131	246131	266131	286131	306131	326131
	620.143	0.00980146	63270.5			-58270.5	-53270.5	-43270.5	-33270.5	-23270.5	-13270.5	-3270.49	6729.51	16729.5	26729.5	36729.5	46729.5	56729.5	66729.5	76729.5	86729.5	96729.5	106730	116730	126730	136730	156730	176730	196730	216730	236730	256730	276730	296730	316730
	490.849	0.00605869	81015.7			-76015.7	-71015.7	-61015.7	-51015.7	-41015.7	-31015.7	-21015.7	-11015.7	-1015.71	8984.29	18984.3	28984.3	38984.3	48984.3	58984.3	68984.3	78984.3	88984.3	98984.3	108984	118984	138984	158984	178984	198984	218984	238984	258984	278984	298984
	472.468	0.00993191	47570.7			-42570.7	-37570.7	-27570.7	-17570.7	-7570.68	2429.32	12429.3	22429.3	32429.3	42429.3	52429.3	62429.3	72429.3	82429.3	92429.3	102429	112429	122429	132429	142429	152429	172429	192429	212429	232429	252429	272429	292429	312429	332429
	544.392	0.00899992	60488.6			-55488.6	-50488.6	-40488.6	-30488.6	-20488.6	-10488.6	-488.58	9511.42	19511.4	29511.4	39511.4	49511.4	59511.4	69511.4	79511.4	89511.4	99511.4	109511	119511	129511	139511	159511	179511	199511	219511	239511	259511	279511	299511	319511
	520.889	0.0056713	91846.6			-86846.6	-81846.6	-71846.6	-61846.6	-51846.6	-41846.6	-31846.6	-21846.6	-11846.6	-1846.55	8153.45	18153.4	28153.4	38153.4	48153.4	58153.4	68153.4	78153.4	88153.4	98153.4	108153	128153	148153	168153	188153	208153	228153	248153	268153	288153
	564.644	0.00486401	116086			-111086	-106086	-96086.1	-86086.1	-76086.1	-66086.1	-56086.1	-46086.1	-36086.1	-26086.1	-16086.1	-6086.08	3913.92	13913.9	23913.9	33913.9	43913.9	53913.9	63913.9	73913.9	83913.9	103914	123914	143914	163914	183914	203914	223914	243914	263914
	572.364	0.0103478	55312.8			-50312.8	-45312.8	-35312.8	-25312.8	-15312.8	-5312.75	4687.25	14687.2	24687.2	34687.2	44687.2	54687.2	64687.2	74687.2	84687.2	94687.2	104687	114687	124687	134687	144687	164687	184687	204687	224687	244687	264687	284687	304687	324687
	581.841	0.00418678	138971			-133971	-128971	-118971	-108971	-98970.9	-88970.9	-78970.9	-68970.9	-58970.9	-48970.9	-38970.9	-28970.9	-18970.9	-8970.94	1029.06	11029.1	21029.1	31029.1	41029.1	51029.1	61029.1	81029.1	101029	121029	141029	161029	181029	201029	221029	241029
	578.802	0.00842946	68664.2			-63664.2	-58664.2	-48664.2	-38664.2	-28664.2	-18664.2	-8664.21	1335.79	11335.8	21335.8	31335.8	41335.8	51335.8	61335.8	71335.8	81335.8	91335.8	101336	111336	121336	131336	151336	171336	191336	211336	231336	251336	271336	291336	311336
	514.941	0.00450528	114297			-109297	-104297	-94297.1	-84297.1	-74297.1	-64297.1	-54297.1	-44297.1	-34297.1	-24297.1	-14297.1	-4297.08	5702.92	15702.9	25702.9	35702.9	45702.9	55702.9	65702.9	75702.9	85702.9	105703	125703	145703	165703	185703	205703	225703	245703	265703
	537.699	0.0125177	42955.2			-37955.2	-32955.2	-22955.2	-12955.2	-2955.21	7044.79	17044.8	27044.8	37044.8	47044.8	57044.8	67044.8	77044.8	87044.8	97044.8	107045	117045	127045	137045	147045	157045	177045	197045	217045	237045	257045	277045	297045	317045	337045
	544.784	0.00748037	72828.5			-67828.5	-62828.5	-52828.5	-42828.5	-32828.5	-22828.5	-12828.5	-2828.52	7171.48	17171.5	27171.5	37171.5	47171.5	57171.5	67171.5	77171.5	87171.5	97171.5	107171	117171	127171	147171	167171	187171	207171	227171	247171	267171	287171	307171
	708.778	0.00767757	92318.1			-87318.1	-82318.1	-72318.1	-62318.1	-52318.1	-42318.1	-32318.1	-22318.1	-12318.1	-2318.1	7681.9	17681.9	27681.9	37681.9	47681.9	57681.9	67681.9	77681.9	87681.9	97681.9	107682	127682	147682	167682	187682	207682	227682	247682	267682	287682
	656.743	0.00292831	224273			-219273	-214273	-204273	-194273	-184273	-174273	-164273	-154273	-144273	-134273	-124273	-114273	-104273	-94273.4	-84273.4	-74273.4	-64273.4	-54273.4	-44273.4	-34273.4	-24273.4	-4273.4	15726.6	35726.6	55726.6	75726.6	95726.6	115727	135727	155727
	511.96	0.0112858	45363.3			-40363.3	-35363.3	-25363.3	-15363.3	-5363.32	4636.68	14636.7	24636.7	34636.7	44636.7	54636.7	64636.7	74636.7	84636.7	94636.7	104637	114637	124637	134637	144637	154637	174637	194637	214637	234637	254637	274637	294637	314637	334637
	421.351	0.00533215	79020.7			-74020.7	-69020.7	-59020.7	-49020.7	-39020.7	-29020.7	-19020.7	-9020.72	979.275	10979.3	20979.3	30979.3	40979.3	50979.3	60979.3	70979.3	80979.3	90979.3	100979	110979	120979	140979	160979	180979	200979	220979	240979	260979	280979	300979
	573.192	0.00359674	159364			-154364	-149364	-139364	-129364	-119364	-109364	-99364.3	-89364.3	-79364.3	-69364.3	-59364.3	-49364.3	-39364.3	-29364.3	-19364.3	-9364.35	635.653	10635.7	20635.7	30635.7	40635.7	60635.7	80635.7	100636	120636	140636	160636	180636	200636	220636
	421.455	0.00975875	43187.4			-38187.4	-33187.4	-23187.4	-13187.4	-3187.39	6812.61	16812.6	26812.6	36812.6	46812.6	56812.6	66812.6	76812.6	86812.6	96812.6	106813	116813	126813	136813	146813	156813	176813	196813	216813	236813	256813	276813	296813	316813	336813
	525.799	0.0085706	61349.2			-56349.2	-51349.2	-41349.2	-31349.2	-21349.2	-11349.2	-1349.17	8650.83	18650.8	28650.8	38650.8	48650.8	58650.8	68650.8	78650.8	88650.8	98650.8	108651	118651	128651	138651	158651	178651	198651	218651	238651	258651	278651	298651	318651
	434.155	0.00234488	185150			-180150	-175150	-165150	-155150	-145150	-135150	-125150	-115150	-105150	-95150	-85150	-75150	-65150	-55150	-45150	-35150	-25150	-15150	-5150	4850	14850	34850	54850	74850	94850	114850	134850	154850	174850	194850
	523.246	0.00776895	67351			-62351	-57351	-47351	-37351	-27351	-17351	-7350.99	2649.01	12649	22649	32649	42649	52649	62649	72649	82649	92649	102649	112649	122649	132649	152649	172649	192649	212649	232649	252649	272649	292649	312649
	549.951	0.0032433	169565			-164565	-159565	-149565	-139565	-129565	-119565	-109565	-99565.5	-89565.5	-79565.5	-69565.5	-59565.5	-49565.5	-39565.5	-29565.5	-19565.5	-9565.48	434.524	10434.5	20434.5	30434.5	50434.5	70434.5	90434.5	110435	130435	150435	170435	190435	210435
	484.497	0.0143586	33742.7			-28742.7	-23742.7	-13742.7	-3742.72	6257.28	16257.3	26257.3	36257.3	46257.3	56257.3	66257.3	76257.3	86257.3	96257.3	106257	116257	126257	136257	146257	156257	166257	186257	206257	226257	246257	266257	286257	306257	326257	346257
	461.967	0.00807954	57177.4			-52177.4	-47177.4	-37177.4	-27177.4	-17177.4	-7177.41	2822.59	12822.6	22822.6	32822.6	42822.6	52822.6	62822.6	72822.6	82822.6	92822.6	102823	112823	122823	132823	142823	162823	182823	202823	222823	242823	262823	282823	302823	322823
	573.637	0.00685709	83656.2			-78656.2	-73656.2	-63656.2	-53656.2	-43656.2	-33656.2	-23656.2	-13656.2	-3656.16	6343.84	16343.8	26343.8	36343.8	46343.8	56343.8	66343.8	76343.8	86343.8	96343.8	106344	116344	136344	156344	176344	196344	216344	236344	256344	276344	296344
	580.915	0.00808185	71878.9			-66878.9	-61878.9	-51878.9	-41878.9	-31878.9	-21878.9	-11878.9	-1878.92	8121.08	18121.1	28121.1	38121.1	48121.1	58121.1	68121.1	78121.1	88121.1	98121.1	108121	118121	128121	148121	168121	188121	208121	228121	248121	268121	288121	308121
	450.521	0.0136078	33107.5			-28107.5	-23107.5	-13107.5	-3107.55	6892.45	16892.5	26892.5	36892.5	46892.5	56892.5	66892.5	76892.5	86892.5	96892.5	106892	116892	126892	136892	146892	156892	166892	186892	206892	226892	246892	266892	286892	306892	326892	346892
	618.406	0.0063665	97134.4			-92134.4	-87134.4	-77134.4	-67134.4	-57134.4	-47134.4	-37134.4	-27134.4	-17134.4	-7134.4	2865.6	12865.6	22865.6	32865.6	42865.6	52865.6	62865.6	72865.6	82865.6	92865.6	102866	122866	142866	162866	182866	202866	222866	242866	262866	282866
	440.453	0.00455283	96742.5			-91742.5	-86742.5	-76742.5	-66742.5	-56742.5	-46742.5	-36742.5	-26742.5	-16742.5	-6742.51	3257.49	13257.5	23257.5	33257.5	43257.5	53257.5	63257.5	73257.5	83257.5	93257.5	103257	123257	143257	163257	183257	203257	223257	243257	263257	283257
	597.092	0.00551344	108298			-103298	-98297.6	-88297.6	-78297.6	-68297.6	-58297.6	-48297.6	-38297.6	-28297.6	-18297.6	-8297.57	1702.43	11702.4	21702.4	31702.4	41702.4	51702.4	61702.4	71702.4	81702.4	91702.4	111702	131702	151702	171702	191702	211702	231702	251702	271702
	580.032	0.0035658	162665			-157665	-152665	-142665	-132665	-122665	-112665	-102665	-92665.4	-82665.4	-72665.4	-62665.4	-52665.4	-42665.4	-32665.4	-22665.4	-12665.4	-2665.42	7334.58	17334.6	27334.6	37334.6	57334.6	77334.6	97334.6	117335	137335	157335	177335	197335	217335
	502.298	0.00743282	67578.4			-62578.4	-57578.4	-47578.4	-37578.4	-27578.4	-17578.4	-7578.37	2421.63	12421.6	22421.6	32421.6	42421.6	52421.6	62421.6	72421.6	82421.6	92421.6	102422	112422	122422	132422	152422	172422	192422	212422	232422	252422	272422	292422	312422
	510.096	0.00675249	75542			-70542	-65542	-55542	-45542	-35542	-25542	-15542	-5541.97	4458.03	14458	24458	34458	44458	54458	64458	74458	84458	94458	104458	114458	124458	144458	164458	184458	204458	224458	244458	264458	284458	304458
	520.115	0.00515838	100829			-95829.1	-90829.1	-80829.1	-70829.1	-60829.1	-50829.1	-40829.1	-30829.1	-20829.1	-10829.1	-829.12	9170.88	19170.9	29170.9	39170.9	49170.9	59170.9	69170.9	79170.9	89170.9	99170.9	119171	139171	159171	179171	199171	219171	239171	259171	279171
	419.935	0.00683946	61398.9			-56398.9	-51398.9	-41398.9	-31398.9	-21398.9	-11398.9	-1398.89	8601.11	18601.1	28601.1	38601.1	48601.1	58601.1	68601.1	78601.1	88601.1	98601.1	108601	118601	128601	138601	158601	178601	198601	218601	238601	258601	278601	298601	318601
	463.069	0.00799366	57929.6			-52929.6	-47929.6	-37929.6	-27929.6	-17929.6	-7929.58	2070.42	12070.4	22070.4	32070.4	42070.4	52070.4	62070.4	72070.4	82070.4	92070.4	102070	112070	122070	132070	142070	162070	182070	202070	222070	242070	262070	282070	302070	322070
	509.863	0.00691971	73682.7			-68682.7	-63682.7	-53682.7	-43682.7	-33682.7	-23682.7	-13682.7	-3682.73	6317.27	16317.3	26317.3	36317.3	46317.3	56317.3	66317.3	76317.3	86317.3	96317.3	106317	116317	126317	146317	166317	186317	206317	226317	246317	266317	286317	306317
	507.408	0.00900819	56327.4			-51327.4	-46327.4	-36327.4	-26327.4	-16327.4	-6327.42	3672.58	13672.6	23672.6	33672.6	43672.6	53672.6	63672.6	73672.6	83672.6	93672.6	103673	113673	123673	133673	143673	163673	183673	203673	223673	243673	263673	283673	303673	323673
	474.937	0.00825453	57536.5			-52536.5	-47536.5	-37536.5	-27536.5	-17536.5	-7536.48	2463.52	12463.5	22463.5	32463.5	42463.5	52463.5	62463.5	72463.5	82463.5	92463.5	102464	112464	122464	132464	142464	162464	182464	202464	222464	242464	262464	282464	302464	322464
	522.484	0.0102016	51216.1			-46216.1	-41216.1	-31216.1	-21216.1	-11216.1	-1216.06	8783.94	18783.9	28783.9	38783.9	48783.9	58783.9	68783.9	78783.9	88783.9	98783.9	108784	118784	128784	138784	148784	168784	188784	208784	228784	248784	268784	288784	308784	328784
	663.364	0.0105324	62983.3			-57983.3	-52983.3	-42983.3	-32983.3	-22983.3	-12983.3	-2983.31	7016.69	17016.7	27016.7	37016.7	47016.7	57016.7	67016.7	77016.7	87016.7	97016.7	107017	117017	127017	137017	157017	177017	197017	217017	237017	257017	277017	297017	317017
	572.42	0.00469293	121975			-116975	-111975	-101975	-91975.1	-81975.1	-71975.1	-61975.1	-51975.1	-41975.1	-31975.1	-21975.1	-11975.1	-1975.07	8024.93	18024.9	28024.9	38024.9	48024.9	58024.9	68024.9	78024.9	98024.9	118025	138025	158025	178025	198025	218025	238025	258025
	443.504	0.00913667	48541.1			-43541.1	-38541.1	-28541.1	-18541.1	-8541.08	1458.92	11458.9	21458.9	31458.9	41458.9	51458.9	61458.9	71458.9	81458.9	91458.9	101459	111459	121459	131459	141459	151459	171459	191459	211459	231459	251459	271459	291459	311459	331459
	462.13	0.0122115	37843.9			-32843.9	-27843.9	-17843.9	-7843.85	2156.15	12156.1	22156.1	32156.1	42156.1	52156.1	62156.1	72156.1	82156.1	92156.1	102156	112156	122156	132156	142156	152156	162156	182156	202156	222156	242156	262156	282156	302156	322156	342156
	566.841	0.0117417	48275.7			-43275.7	-38275.7	-28275.7	-18275.7	-8275.72	1724.28	11724.3	21724.3	31724.3	41724.3	51724.3	61724.3	71724.3	81724.3	91724.3	101724	111724	121724	131724	141724	151724	171724	191724	211724	231724	251724	271724	291724	311724	331724
	510.693	0.00737402	69255.8			-64255.8	-59255.8	-49255.8	-39255.8	-29255.8	-19255.8	-9255.77	744.228	10744.2	20744.2	30744.2	40744.2	50744.2	60744.2	70744.2	80744.2	90744.2	100744	110744	120744	130744	150744	170744	190744	210744	230744	250744	270744	290744	310744
	470.574	0.00907274	51866.8			-46866.8	-41866.8	-31866.8	-21866.8	-11866.8	-1866.81	8133.19	18133.2	28133.2	38133.2	48133.2	58133.2	68133.2	78133.2	88133.2	98133.2	108133	118133	128133	138133	148133	168133	188133	208133	228133	248133	268133	288133	308133	328133
	598.412	0.0130679	45792.4			-40792.4	-35792.4	-25792.4	-15792.4	-5792.45	4207.55	14207.6	24207.6	34207.6	44207.6	54207.6	64207.6	74207.6	84207.6	94207.6	104208	114208	124208	134208	144208	154208	174208	194208	214208	234208	254208	274208	294208	314208	334208
	423.876	0.00524139	80870.8			-75870.8	-70870.8	-60870.8	-50870.8	-40870.8	-30870.8	-20870.8	-10870.8	-870.842	9129.16	19129.2	29129.2	39129.2	49129.2	59129.2	69129.2	79129.2	89129.2	99129.2	109129	119129	139129	159129	179129	199129	219129	239129	259129	279129	299129
	495.047	0.00827679	59811.4			-54811.4	-49811.4	-39811.4	-29811.4	-19811.4	-9811.43	188.57	10188.6	20188.6	30188.6	40188.6	50188.6	60188.6	70188.6	80188.6	90188.6	100189	110189	120189	130189	140189	160189	180189	200189	220189	240189	260189	280189	300189	320189
	607.881	0.0070959	85666.5			-80666.5	-75666.5	-65666.5	-55666.5	-45666.5	-35666.5	-25666.5	-15666.5	-5666.49	4333.51	14333.5	24333.5	34333.5	44333.5	54333.5	64333.5	74333.5	84333.5	94333.5	104334	114334	134334	154334	174334	194334	214334	234334	254334	274334	294334
	514.627	0.0186994	27521.1			-22521.1	-17521.1	-7521.1	2478.9	12478.9	22478.9	32478.9	42478.9	52478.9	62478.9	72478.9	82478.9	92478.9	102479	112479	122479	132479	142479	152479	162479	172479	192479	212479	232479	252479	272479	292479	312479	332479	352479
	521.922	0.00815684	63985.8			-58985.8	-53985.8	-43985.8	-33985.8	-23985.8	-13985.8	-3985.78	6014.22	16014.2	26014.2	36014.2	46014.2	56014.2	66014.2	76014.2	86014.2	96014.2	106014	116014	126014	136014	156014	176014	196014	216014	236014	256014	276014	296014	316014
	657.807	0.00539058	122029			-117029	-112029	-102029	-92028.9	-82028.9	-72028.9	-62028.9	-52028.9	-42028.9	-32028.9	-22028.9	-12028.9	-2028.89	7971.11	17971.1	27971.1	37971.1	47971.1	57971.1	67971.1	77971.1	97971.1	117971	137971	157971	177971	197971	217971	237971	257971
	502.087	0.0102499	48984.7			-43984.7	-38984.7	-28984.7	-18984.7	-8984.65	1015.35	11015.3	21015.3	31015.3	41015.3	51015.3	61015.3	71015.3	81015.3	91015.3	101015	111015	121015	131015	141015	151015	171015	191015	211015	231015	251015	271015	291015	311015	331015
	454.658	0.00598891	75916.7			-70916.7	-65916.7	-55916.7	-45916.7	-35916.7	-25916.7	-15916.7	-5916.71	4083.29	14083.3	24083.3	34083.3	44083.3	54083.3	64083.3	74083.3	84083.3	94083.3	104083	114083	124083	144083	164083	184083	204083	224083	244083	264083	284083	304083
	480.504	0.00892491	53838.5			-48838.5	-43838.5	-33838.5	-23838.5	-13838.5	-3838.52	6161.48	16161.5	26161.5	36161.5	46161.5	56161.5	66161.5	76161.5	86161.5	96161.5	106161	116161	126161	136161	146161	166161	186161	206161	226161	246161	266161	286161	306161	326161
	500.91	0.011236	44581			-39581	-34581	-24581	-14581	-4581	5419	15419	25419	35419	45419	55419	65419	75419	85419	95419	105419	115419	125419	135419	145419	155419	175419	195419	215419	235419	255419	275419	295419	315419	335419
	606.816	0.00511021	118746			-113746	-108746	-98745.7	-88745.7	-78745.7	-68745.7	-58745.7	-48745.7	-38745.7	-28745.7	-18745.7	-8745.73	1254.27	11254.3	21254.3	31254.3	41254.3	51254.3	61254.3	71254.3	81254.3	101254	121254	141254	161254	181254	201254	221254	241254	261254
	592.228	0.006456	91732.9			-86732.9	-81732.9	-71732.9	-61732.9	-51732.9	-41732.9	-31732.9	-21732.9	-11732.9	-1732.93	8267.07	18267.1	28267.1	38267.1	48267.1	58267.1	68267.1	78267.1	88267.1	98267.1	108267	128267	148267	168267	188267	208267	228267	248267	268267	288267
	542.489	0.00348147	155821			-150821	-145821	-135821	-125821	-115821	-105821	-95821.5	-85821.5	-75821.5	-65821.5	-55821.5	-45821.5	-35821.5	-25821.5	-15821.5	-5821.48	4178.52	14178.5	24178.5	34178.5	44178.5	64178.5	84178.5	104179	124179	144179	164179	184179	204179	224179
	534.171	0.00456023	117137			-112137	-107137	-97136.9	-87136.9	-77136.9	-67136.9	-57136.9	-47136.9	-37136.9	-27136.9	-17136.9	-7136.9	2863.1	12863.1	22863.1	32863.1	42863.1	52863.1	62863.1	72863.1	82863.1	102863	122863	142863	162863	182863	202863	222863	242863	262863
	551.445	0.00645368	85446.6			-80446.6	-75446.6	-65446.6	-55446.6	-45446.6	-35446.6	-25446.6	-15446.6	-5446.63	4553.37	14553.4	24553.4	34553.4	44553.4	54553.4	64553.4	74553.4	84553.4	94553.4	104553	114553	134553	154553	174553	194553	214553	234553	254553	274553	294553
	561.706	0.00670681	83751.7			-78751.7	-73751.7	-63751.7	-53751.7	-43751.7	-33751.7	-23751.7	-13751.7	-3751.66	6248.34	16248.3	26248.3	36248.3	46248.3	56248.3	66248.3	76248.3	86248.3	96248.3	106248	116248	136248	156248	176248	196248	216248	236248	256248	276248	296248
	440.189	0.00293423	150019			-145019	-140019	-130019	-120019	-110019	-100019	-90018.6	-80018.6	-70018.6	-60018.6	-50018.6	-40018.6	-30018.6	-20018.6	-10018.6	-18.6345	9981.37	19981.4	29981.4	39981.4	49981.4	69981.4	89981.4	109981	129981	149981	169981	189981	209981	229981
	498.923	0.00883126	56495.1			-51495.1	-46495.1	-36495.1	-26495.1	-16495.1	-6495.05	3504.95	13504.9	23504.9	33504.9	43504.9	53504.9	63504.9	73504.9	83504.9	93504.9	103505	113505	123505	133505	143505	163505	183505	203505	223505	243505	263505	283505	303505	323505
	440.083	0.00309184	142337			-137337	-132337	-122337	-112337	-102337	-92336.8	-82336.8	-72336.8	-62336.8	-52336.8	-42336.8	-32336.8	-22336.8	-12336.8	-2336.76	7663.24	17663.2	27663.2	37663.2	47663.2	57663.2	77663.2	97663.2	117663	137663	157663	177663	197663	217663	237663
	537.322	0.00962407	55831			-50831	-45831	-35831	-25831	-15831	-5831.01	4168.99	14169	24169	34169	44169	54169	64169	74169	84169	94169	104169	114169	124169	134169	144169	164169	184169	204169	224169	244169	264169	284169	304169	324169
	553.088	0.00949708	58237.7			-53237.7	-48237.7	-38237.7	-28237.7	-18237.7	-8237.7	1762.3	11762.3	21762.3	31762.3	41762.3	51762.3	61762.3	71762.3	81762.3	91762.3	101762	111762	121762	131762	141762	161762	181762	201762	221762	241762	261762	281762	301762	321762
	536.341	0.00324804	165128			-160128	-155128	-145128	-135128	-125128	-115128	-105128	-95127.7	-85127.7	-75127.7	-65127.7	-55127.7	-45127.7	-35127.7	-25127.7	-15127.7	-5127.71	4872.29	14872.3	24872.3	34872.3	54872.3	74872.3	94872.3	114872	134872	154872	174872	194872	214872
	610.911	0.00458626	133205			-128205	-123205	-113205	-103205	-93204.6	-83204.6	-73204.6	-63204.6	-53204.6	-43204.6	-33204.6	-23204.6	-13204.6	-3204.62	6795.38	16795.4	26795.4	36795.4	46795.4	56795.4	66795.4	86795.4	106795	126795	146795	166795	186795	206795	226795	246795
	462.537	0.00889078	52024.3			-47024.3	-42024.3	-32024.3	-22024.3	-12024.3	-2024.34	7975.66	17975.7	27975.7	37975.7	47975.7	57975.7	67975.7	77975.7	87975.7	97975.7	107976	117976	127976	137976	147976	167976	187976	207976	227976	247976	267976	287976	307976	327976
	494.633	0.00934649	52921.8			-47921.8	-42921.8	-32921.8	-22921.8	-12921.8	-2921.83	7078.17	17078.2	27078.2	37078.2	47078.2	57078.2	67078.2	77078.2	87078.2	97078.2	107078	117078	127078	137078	147078	167078	187078	207078	227078	247078	267078	287078	307078	327078
	485.612	0.00740596	65570.4			-60570.4	-55570.4	-45570.4	-35570.4	-25570.4	-15570.4	-5570.45	4429.55	14429.6	24429.6	34429.6	44429.6	54429.6	64429.6	74429.6	84429.6	94429.6	104430	114430	124430	134430	154430	174430	194430	214430	234430	254430	274430	294430	314430
	594.94	0.00553284	107529			-102529	-97529	-87529	-77529	-67529	-57529	-47529	-37529	-27529	-17529	-7529	2471	12471	22471	32471	42471	52471	62471	72471	82471	92471	112471	132471	152471	172471	192471	212471	232471	252471	272471
	492.185	0.0109512	44943.3			-39943.3	-34943.3	-24943.3	-14943.3	-4943.28	5056.72	15056.7	25056.7	35056.7	45056.7	55056.7	65056.7	75056.7	85056.7	95056.7	105057	115057	125057	135057	145057	155057	175057	195057	215057	235057	255057	275057	295057	315057	335057
	471.979	0.0107342	43969.5			-38969.5	-33969.5	-23969.5	-13969.5	-3969.46	6030.54	16030.5	26030.5	36030.5	46030.5	56030.5	66030.5	76030.5	86030.5	96030.5	106031	116031	126031	136031	146031	156031	176031	196031	216031	236031	256031	276031	296031	316031	336031
	547.63	0.00751263	72894.6			-67894.6	-62894.6	-52894.6	-42894.6	-32894.6	-22894.6	-12894.6	-2894.61	7105.39	17105.4	27105.4	37105.4	47105.4	57105.4	67105.4	77105.4	87105.4	97105.4	107105	117105	127105	147105	167105	187105	207105	227105	247105	267105	287105	307105
	534.024	0.00670996	79586.7			-74586.7	-69586.7	-59586.7	-49586.7	-39586.7	-29586.7	-19586.7	-9586.65	413.347	10413.3	20413.3	30413.3	40413.3	50413.3	60413.3	70413.3	80413.3	90413.3	100413	110413	120413	140413	160413	180413	200413	220413	240413	260413	280413	300413
	613.851	0.00624264	98332			-93332	-88332	-78332	-68332	-58332	-48332	-38332	-28332	-18332	-8331.96	1668.04	11668	21668	31668	41668	51668	61668	71668	81668	91668	101668	121668	141668	161668	181668	201668	221668	241668	261668	281668
	443.781	0.00898872	49370.9			-44370.9	-39370.9	-29370.9	-19370.9	-9370.89	629.113	10629.1	20629.1	30629.1	40629.1	50629.1	60629.1	70629.1	80629.1	90629.1	100629	110629	120629	130629	140629	150629	170629	190629	210629	230629	250629	270629	290629	310629	330629
	626.91	0.00740166	84698.6			-79698.6	-74698.6	-64698.6	-54698.6	-44698.6	-34698.6	-24698.6	-14698.6	-4698.59	5301.41	15301.4	25301.4	35301.4	45301.4	55301.4	65301.4	75301.4	85301.4	95301.4	105301	115301	135301	155301	175301	195301	215301	235301	255301	275301	295301
	555.1	0.00787613	70478.8			-65478.8	-60478.8	-50478.8	-40478.8	-30478.8	-20478.8	-10478.8	-478.752	9521.25	19521.2	29521.2	39521.2	49521.2	59521.2	69521.2	79521.2	89521.2	99521.2	109521	119521	129521	149521	169521	189521	209521	229521	249521	269521	289521	309521
	494.344	0.0160761	30750.3			-25750.3	-20750.3	-10750.3	-750.318	9249.68	19249.7	29249.7	39249.7	49249.7	59249.7	69249.7	79249.7	89249.7	99249.7	109250	119250	129250	139250	149250	159250	169250	189250	209250	229250	249250	269250	289250	309250	329250	349250
	547.923	0.0050418	108676			-103676	-98676	-88676	-78676	-68676	-58676	-48676	-38676	-28676	-18676	-8675.97	1324.03	11324	21324	31324	41324	51324	61324	71324	81324	91324	111324	131324	151324	171324	191324	211324	231324	251324	271324
	587.22	0.00322854	181884			-176884	-171884	-161884	-151884	-141884	-131884	-121884	-111884	-101884	-91884.3	-81884.3	-71884.3	-61884.3	-51884.3	-41884.3	-31884.3	-21884.3	-11884.3	-1884.32	8115.68	18115.7	38115.7	58115.7	78115.7	98115.7	118116	138116	158116	178116	198116
	467.524	0.00556091	84073.3			-79073.3	-74073.3	-64073.3	-54073.3	-44073.3	-34073.3	-24073.3	-14073.3	-4073.25	5926.75	15926.7	25926.7	35926.7	45926.7	55926.7	65926.7	75926.7	85926.7	95926.7	105927	115927	135927	155927	175927	195927	215927	235927	255927	275927	295927
	465.595	0.00820279	56760.6			-51760.6	-46760.6	-36760.6	-26760.6	-16760.6	-6760.59	3239.41	13239.4	23239.4	33239.4	43239.4	53239.4	63239.4	73239.4	83239.4	93239.4	103239	113239	123239	133239	143239	163239	183239	203239	223239	243239	263239	283239	303239	323239
	501.704	0.00834549	60116.8			-55116.8	-50116.8	-40116.8	-30116.8	-20116.8	-10116.8	-116.795	9883.2	19883.2	29883.2	39883.2	49883.2	59883.2	69883.2	79883.2	89883.2	99883.2	109883	119883	129883	139883	159883	179883	199883	219883	239883	259883	279883	299883	319883
	617.342	0.00711456	86771.6			-81771.6	-76771.6	-66771.6	-56771.6	-46771.6	-36771.6	-26771.6	-16771.6	-6771.57	3228.43	13228.4	23228.4	33228.4	43228.4	53228.4	63228.4	73228.4	83228.4	93228.4	103228	113228	133228	153228	173228	193228	213228	233228	253228	273228	293228
	498.571	0.0130491	38207.2			-33207.2	-28207.2	-18207.2	-8207.24	1792.76	11792.8	21792.8	31792.8	41792.8	51792.8	61792.8	71792.8	81792.8	91792.8	101793	111793	121793	131793	141793	151793	161793	181793	201793	221793	241793	261793	281793	301793	321793	341793
	555.388	0.0274998	20196.1			-15196.1	-10196.1	-196.083	9803.92	19803.9	29803.9	39803.9	49803.9	59803.9	69803.9	79803.9	89803.9	99803.9	109804	119804	129804	139804	149804	159804	169804	179804	199804	219804	239804	259804	279804	299804	319804	339804	359804
	529.158	0.00549714	96260.6			-91260.6	-86260.6	-76260.6	-66260.6	-56260.6	-46260.6	-36260.6	-26260.6	-16260.6	-6260.62	3739.38	13739.4	23739.4	33739.4	43739.4	53739.4	63739.4	73739.4	83739.4	93739.4	103739	123739	143739	163739	183739	203739	223739	243739	263739	283739
	487.919	0.00700963	69607			-64607	-59607	-49607	-39607	-29607	-19607	-9606.95	393.046	10393	20393	30393	40393	50393	60393	70393	80393	90393	100393	110393	120393	130393	150393	170393	190393	210393	230393	250393	270393	290393	310393
	523.017	0.00481169	108697			-103697	-98697.2	-88697.2	-78697.2	-68697.2	-58697.2	-48697.2	-38697.2	-28697.2	-18697.2	-8697.19	1302.81	11302.8	21302.8	31302.8	41302.8	51302.8	61302.8	71302.8	81302.8	91302.8	111303	131303	151303	171303	191303	211303	231303	251303	271303
	616.938	0.00705087	87498.1			-82498.1	-77498.1	-67498.1	-57498.1	-47498.1	-37498.1	-27498.1	-17498.1	-7498.12	2501.88	12501.9	22501.9	32501.9	42501.9	52501.9	62501.9	72501.9	82501.9	92501.9	102502	112502	132502	152502	172502	192502	212502	232502	252502	272502	292502
	479.855	0.00447023	107345			-102345	-97344.6	-87344.6	-77344.6	-67344.6	-57344.6	-47344.6	-37344.6	-27344.6	-17344.6	-7344.63	2655.37	12655.4	22655.4	32655.4	42655.4	52655.4	62655.4	72655.4	82655.4	92655.4	112655	132655	152655	172655	192655	212655	232655	252655	272655
	628.984	0.00630207	99805.9			-94805.9	-89805.9	-79805.9	-69805.9	-59805.9	-49805.9	-39805.9	-29805.9	-19805.9	-9805.95	194.054	10194.1	20194.1	30194.1	40194.1	50194.1	60194.1	70194.1	80194.1	90194.1	100194	120194	140194	160194	180194	200194	220194	240194	260194	280194
	504.533	0.006851	73643.7			-68643.7	-63643.7	-53643.7	-43643.7	-33643.7	-23643.7	-13643.7	-3643.66	6356.34	16356.3	26356.3	36356.3	46356.3	56356.3	66356.3	76356.3	86356.3	96356.3	106356	116356	126356	146356	166356	186356	206356	226356	246356	266356	286356	306356
	600.983	0.0142058	42305.4			-37305.4	-32305.4	-22305.4	-12305.4	-2305.36	7694.64	17694.6	27694.6	37694.6	47694.6	57694.6	67694.6	77694.6	87694.6	97694.6	107695	117695	127695	137695	147695	157695	177695	197695	217695	237695	257695	277695	297695	317695	337695
	559.649	0.0072878	76792.5			-71792.5	-66792.5	-56792.5	-46792.5	-36792.5	-26792.5	-16792.5	-6792.5	3207.5	13207.5	23207.5	33207.5	43207.5	53207.5	63207.5	73207.5	83207.5	93207.5	103207	113207	123207	143207	163207	183207	203207	223207	243207	263207	283207	303207
	456.819	0.00695368	65694.6			-60694.6	-55694.6	-45694.6	-35694.6	-25694.6	-15694.6	-5694.62	4305.38	14305.4	24305.4	34305.4	44305.4	54305.4	64305.4	74305.4	84305.4	94305.4	104305	114305	124305	134305	154305	174305	194305	214305	234305	254305	274305	294305	314305
	559.641	0.00545895	102518			-97518.2	-92518.2	-82518.2	-72518.2	-62518.2	-52518.2	-42518.2	-32518.2	-22518.2	-12518.2	-2518.15	7481.85	17481.8	27481.8	37481.8	47481.8	57481.8	67481.8	77481.8	87481.8	97481.8	117482	137482	157482	177482	197482	217482	237482	257482	277482
	610.443	0.0102254	59698.7			-54698.7	-49698.7	-39698.7	-29698.7	-19698.7	-9698.68	301.319	10301.3	20301.3	30301.3	40301.3	50301.3	60301.3	70301.3	80301.3	90301.3	100301	110301	120301	130301	140301	160301	180301	200301	220301	240301	260301	280301	300301	320301
	563.481	0.00343654	163967			-158967	-153967	-143967	-133967	-123967	-113967	-103967	-93967.4	-83967.4	-73967.4	-63967.4	-53967.4	-43967.4	-33967.4	-23967.4	-13967.4	-3967.41	6032.59	16032.6	26032.6	36032.6	56032.6	76032.6	96032.6	116033	136033	156033	176033	196033	216033
	475.001	0.00414472	114604			-109604	-104604	-94604	-84604	-74604	-64604	-54604	-44604	-34604	-24604	-14604	-4603.98	5396.02	15396	25396	35396	45396	55396	65396	75396	85396	105396	125396	145396	165396	185396	205396	225396	245396	265396
	463.826	0.00393846	117768			-112768	-107768	-97768.2	-87768.2	-77768.2	-67768.2	-57768.2	-47768.2	-37768.2	-27768.2	-17768.2	-7768.24	2231.76	12231.8	22231.8	32231.8	42231.8	52231.8	62231.8	72231.8	82231.8	102232	122232	142232	162232	182232	202232	222232	242232	262232
	521.782	0.00980859	53196.5			-48196.5	-43196.5	-33196.5	-23196.5	-13196.5	-3196.48	6803.52	16803.5	26803.5	36803.5	46803.5	56803.5	66803.5	76803.5	86803.5	96803.5	106804	116804	126804	136804	146804	166804	186804	206804	226804	246804	266804	286804	306804	326804
	511.806	0.0100342	51006.2			-46006.2	-41006.2	-31006.2	-21006.2	-11006.2	-1006.22	8993.78	18993.8	28993.8	38993.8	48993.8	58993.8	68993.8	78993.8	88993.8	98993.8	108994	118994	128994	138994	148994	168994	188994	208994	228994	248994	268994	288994	308994	328994
	520.654	0.00758596	68633.9			-63633.9	-58633.9	-48633.9	-38633.9	-28633.9	-18633.9	-8633.89	1366.11	11366.1	21366.1	31366.1	41366.1	51366.1	61366.1	71366.1	81366.1	91366.1	101366	111366	121366	131366	151366	171366	191366	211366	231366	251366	271366	291366	311366
	558.04	0.00962733	57964.1			-52964.1	-47964.1	-37964.1	-27964.1	-17964.1	-7964.11	2035.89	12035.9	22035.9	32035.9	42035.9	52035.9	62035.9	72035.9	82035.9	92035.9	102036	112036	122036	132036	142036	162036	182036	202036	222036	242036	262036	282036	302036	322036
	622.082	0.00476168	130643			-125643	-120643	-110643	-100643	-90643.3	-80643.3	-70643.3	-60643.3	-50643.3	-40643.3	-30643.3	-20643.3	-10643.3	-643.271	9356.73	19356.7	29356.7	39356.7	49356.7	59356.7	69356.7	89356.7	109357	129357	149357	169357	189357	209357	229357	249357
	408.058	0.00485927	83975.2			-78975.2	-73975.2	-63975.2	-53975.2	-43975.2	-33975.2	-23975.2	-13975.2	-3975.24	6024.76	16024.8	26024.8	36024.8	46024.8	56024.8	66024.8	76024.8	86024.8	96024.8	106025	116025	136025	156025	176025	196025	216025	236025	256025	276025	296025
	597.788	0.00461007	129670			-124670	-119670	-109670	-99670	-89670	-79670	-69670	-59670	-49670	-39670	-29670	-19670	-9669.99	330.009	10330	20330	30330	40330	50330	60330	70330	90330	110330	130330	150330	170330	190330	210330	230330	250330
	475.898	0.0110637	43014.4			-38014.4	-33014.4	-23014.4	-13014.4	-3014.39	6985.61	16985.6	26985.6	36985.6	46985.6	56985.6	66985.6	76985.6	86985.6	96985.6	106986	116986	126986	136986	146986	156986	176986	196986	216986	236986	256986	276986	296986	316986	336986
	548.867	0.00417875	131347			-126347	-121347	-111347	-101347	-91347.4	-81347.4	-71347.4	-61347.4	-51347.4	-41347.4	-31347.4	-21347.4	-11347.4	-1347.36	8652.64	18652.6	28652.6	38652.6	48652.6	58652.6	68652.6	88652.6	108653	128653	148653	168653	188653	208653	228653	248653
	582.593	0.00444692	131010			-126010	-121010	-111010	-101010	-91010.2	-81010.2	-71010.2	-61010.2	-51010.2	-41010.2	-31010.2	-21010.2	-11010.2	-1010.23	8989.77	18989.8	28989.8	38989.8	48989.8	58989.8	68989.8	88989.8	108990	128990	148990	168990	188990	208990	228990	248990
	482.967	0.00639433	75530.5			-70530.5	-65530.5	-55530.5	-45530.5	-35530.5	-25530.5	-15530.5	-5530.55	4469.45	14469.5	24469.5	34469.5	44469.5	54469.5	64469.5	74469.5	84469.5	94469.5	104469	114469	124469	144469	164469	184469	204469	224469	244469	264469	284469	304469
	478.913	0.00915387	52318.1			-47318.1	-42318.1	-32318.1	-22318.1	-12318.1	-2318.11	7681.89	17681.9	27681.9	37681.9	47681.9	57681.9	67681.9	77681.9	87681.9	97681.9	107682	117682	127682	137682	147682	167682	187682	207682	227682	247682	267682	287682	307682	327682
	592.369	0.00304272	194684			-189684	-184684	-174684	-164684	-154684	-144684	-134684	-124684	-114684	-104684	-94683.7	-84683.7	-74683.7	-64683.7	-54683.7	-44683.7	-34683.7	-24683.7	-14683.7	-4683.66	5316.34	25316.3	45316.3	65316.3	85316.3	105316	125316	145316	165316	185316
	552.467	0.00707652	78070.4			-73070.4	-68070.4	-58070.4	-48070.4	-38070.4	-28070.4	-18070.4	-8070.43	1929.57	11929.6	21929.6	31929.6	41929.6	51929.6	61929.6	71929.6	81929.6	91929.6	101930	111930	121930	141930	161930	181930	201930	221930	241930	261930	281930	301930
	465.824	0.00568195	81983.1			-76983.1	-71983.1	-61983.1	-51983.1	-41983.1	-31983.1	-21983.1	-11983.1	-1983.14	8016.86	18016.9	28016.9	38016.9	48016.9	58016.9	68016.9	78016.9	88016.9	98016.9	108017	118017	138017	158017	178017	198017	218017	238017	258017	278017	298017
	502.517	0.00553109	90853.1			-85853.1	-80853.1	-70853.1	-60853.1	-50853.1	-40853.1	-30853.1	-20853.1	-10853.1	-853.144	9146.86	19146.9	29146.9	39146.9	49146.9	59146.9	69146.9	79146.9	89146.9	99146.9	109147	129147	149147	169147	189147	209147	229147	249147	269147	289147
	562.308	0.00874574	64295			-59295	-54295	-44295	-34295	-24295	-14295	-4295.05	5704.95	15705	25705	35705	45705	55705	65705	75705	85705	95705	105705	115705	125705	135705	155705	175705	195705	215705	235705	255705	275705	295705	315705
	643.443	0.0131782	48826.4			-43826.4	-38826.4	-28826.4	-18826.4	-8826.38	1173.62	11173.6	21173.6	31173.6	41173.6	51173.6	61173.6	71173.6	81173.6	91173.6	101174	111174	121174	131174	141174	151174	171174	191174	211174	231174	251174	271174	291174	311174	331174
	406.459	0.0135646	29964.7			-24964.7	-19964.7	-9964.7	35.3005	10035.3	20035.3	30035.3	40035.3	50035.3	60035.3	70035.3	80035.3	90035.3	100035	110035	120035	130035	140035	150035	160035	170035	190035	210035	230035	250035	270035	290035	310035	330035	350035
	644.958	0.00696929	92542.8			-87542.8	-82542.8	-72542.8	-62542.8	-52542.8	-42542.8	-32542.8	-22542.8	-12542.8	-2542.77	7457.23	17457.2	27457.2	37457.2	47457.2	57457.2	67457.2	77457.2	87457.2	97457.2	107457	127457	147457	167457	187457	207457	227457	247457	267457	287457
	482.754	0.00455991	105869			-100869	-95869.2	-85869.2	-75869.2	-65869.2	-55869.2	-45869.2	-35869.2	-25869.2	-15869.2	-5869.21	4130.79	14130.8	24130.8	34130.8	44130.8	54130.8	64130.8	74130.8	84130.8	94130.8	114131	134131	154131	174131	194131	214131	234131	254131	274131
	557.817	0.00874328	63799.5			-58799.5	-53799.5	-43799.5	-33799.5	-23799.5	-13799.5	-3799.52	6200.48	16200.5	26200.5	36200.5	46200.5	56200.5	66200.5	76200.5	86200.5	96200.5	106200	116200	126200	136200	156200	176200	196200	216200	236200	256200	276200	296200	316200
	545.167	0.00499114	109227			-104227	-99227	-89227	-79227	-69227	-59227	-49227	-39227	-29227	-19227	-9227.02	772.979	10773	20773	30773	40773	50773	60773	70773	80773	90773	110773	130773	150773	170773	190773	210773	230773	250773	270773
	562.387	0.0128783	43669.5			-38669.5	-33669.5	-23669.5	-13669.5	-3669.47	6330.53	16330.5	26330.5	36330.5	46330.5	56330.5	66330.5	76330.5	86330.5	96330.5	106331	116331	126331	136331	146331	156331	176331	196331	216331	236331	256331	276331	296331	316331	336331
	473.516	0.00161259	293637			-288637	-283637	-273637	-263637	-253637	-243637	-233637	-223637	-213637	-203637	-193637	-183637	-173637	-163637	-153637	-143637	-133637	-123637	-113637	-103637	-93637.1	-73637.1	-53637.1	-33637.1	-13637.1	6362.91	26362.9	46362.9	66362.9	86362.9
	445.531	0.00781701	56995.1			-51995.1	-46995.1	-36995.1	-26995.1	-16995.1	-6995.07	3004.93	13004.9	23004.9	33004.9	43004.9	53004.9	63004.9	73004.9	83004.9	93004.9	103005	113005	123005	133005	143005	163005	183005	203005	223005	243005	263005	283005	303005	323005
	439.696	0.0128208	34295.5			-29295.5	-24295.5	-14295.5	-4295.51	5704.49	15704.5	25704.5	35704.5	45704.5	55704.5	65704.5	75704.5	85704.5	95704.5	105704	115704	125704	135704	145704	155704	165704	185704	205704	225704	245704	265704	285704	305704	325704	345704
	540.687	0.00546608	98916.9			-93916.9	-88916.9	-78916.9	-68916.9	-58916.9	-48916.9	-38916.9	-28916.9	-18916.9	-8916.9	1083.1	11083.1	21083.1	31083.1	41083.1	51083.1	61083.1	71083.1	81083.1	91083.1	101083	121083	141083	161083	181083	201083	221083	241083	261083	281083
	465.356	0.00843765	55152.3			-50152.3	-45152.3	-35152.3	-25152.3	-15152.3	-5152.34	4847.66	14847.7	24847.7	34847.7	44847.7	54847.7	64847.7	74847.7	84847.7	94847.7	104848	114848	124848	134848	144848	164848	184848	204848	224848	244848	264848	284848	304848	324848
	577.463	0.00461155	125221			-120221	-115221	-105221	-95220.8	-85220.8	-75220.8	-65220.8	-55220.8	-45220.8	-35220.8	-25220.8	-15220.8	-5220.81	4779.19	14779.2	24779.2	34779.2	44779.2	54779.2	64779.2	74779.2	94779.2	114779	134779	154779	174779	194779	214779	234779	254779
	475.765	0.00352873	134826			-129826	-124826	-114826	-104826	-94826	-84826	-74826	-64826	-54826	-44826	-34826	-24826	-14826	-4825.98	5174.02	15174	25174	35174	45174	55174	65174	85174	105174	125174	145174	165174	185174	205174	225174	245174
	425.474	0.0103892	40953.6			-35953.6	-30953.6	-20953.6	-10953.6	-953.616	9046.38	19046.4	29046.4	39046.4	49046.4	59046.4	69046.4	79046.4	89046.4	99046.4	109046	119046	129046	139046	149046	159046	179046	199046	219046	239046	259046	279046	299046	319046	339046
	542.065	0.0047748	113526			-108526	-103526	-93526.3	-83526.3	-73526.3	-63526.3	-53526.3	-43526.3	-33526.3	-23526.3	-13526.3	-3526.31	6473.69	16473.7	26473.7	36473.7	46473.7	56473.7	66473.7	76473.7	86473.7	106474	126474	146474	166474	186474	206474	226474	246474	266474
	547.565	0.00373864	146461			-141461	-136461	-126461	-116461	-106461	-96461.1	-86461.1	-76461.1	-66461.1	-56461.1	-46461.1	-36461.1	-26461.1	-16461.1	-6461.05	3538.95	13538.9	23538.9	33538.9	43538.9	53538.9	73538.9	93538.9	113539	133539	153539	173539	193539	213539	233539
	448.79	0.00753896	59529.4			-54529.4	-49529.4	-39529.4	-29529.4	-19529.4	-9529.39	470.612	10470.6	20470.6	30470.6	40470.6	50470.6	60470.6	70470.6	80470.6	90470.6	100471	110471	120471	130471	140471	160471	180471	200471	220471	240471	260471	280471	300471	320471
	472.059	0.00897132	52618.7			-47618.7	-42618.7	-32618.7	-22618.7	-12618.7	-2618.67	7381.33	17381.3	27381.3	37381.3	47381.3	57381.3	67381.3	77381.3	87381.3	97381.3	107381	117381	127381	137381	147381	167381	187381	207381	227381	247381	267381	287381	307381	327381
	595.098	0.00989491	60141.8			-55141.8	-50141.8	-40141.8	-30141.8	-20141.8	-10141.8	-141.788	9858.21	19858.2	29858.2	39858.2	49858.2	59858.2	69858.2	79858.2	89858.2	99858.2	109858	119858	129858	139858	159858	179858	199858	219858	239858	259858	279858	299858	319858
	465.705	0.0114553	40654.2			-35654.2	-30654.2	-20654.2	-10654.2	-654.155	9345.84	19345.8	29345.8	39345.8	49345.8	59345.8	69345.8	79345.8	89345.8	99345.8	109346	119346	129346	139346	149346	159346	179346	199346	219346	239346	259346	279346	299346	319346	339346
	577.686	0.00872722	66193.5			-61193.5	-56193.5	-46193.5	-36193.5	-26193.5	-16193.5	-6193.54	3806.46	13806.5	23806.5	33806.5	43806.5	53806.5	63806.5	73806.5	83806.5	93806.5	103806	113806	123806	133806	153806	173806	193806	213806	233806	253806	273806	293806	313806
	466.979	0.00661282	70617.2			-65617.2	-60617.2	-50617.2	-40617.2	-30617.2	-20617.2	-10617.2	-617.214	9382.79	19382.8	29382.8	39382.8	49382.8	59382.8	69382.8	79382.8	89382.8	99382.8	109383	119383	129383	149383	169383	189383	209383	229383	249383	269383	289383	309383
	510.58	0.0135744	37613.5			-32613.5	-27613.5	-17613.5	-7613.46	2386.54	12386.5	22386.5	32386.5	42386.5	52386.5	62386.5	72386.5	82386.5	92386.5	102387	112387	122387	132387	142387	152387	162387	182387	202387	222387	242387	262387	282387	302387	322387	342387
	581.817	0.0114875	50648			-45648	-40648	-30648	-20648	-10648	-647.972	9352.03	19352	29352	39352	49352	59352	69352	79352	89352	99352	109352	119352	129352	139352	149352	169352	189352	209352	229352	249352	269352	289352	309352	329352
	507.995	0.00714724	71075.6			-66075.6	-61075.6	-51075.6	-41075.6	-31075.6	-21075.6	-11075.6	-1075.59	8924.41	18924.4	28924.4	38924.4	48924.4	58924.4	68924.4	78924.4	88924.4	98924.4	108924	118924	128924	148924	168924	188924	208924	228924	248924	268924	288924	308924
	452.137	0.0141968	31847.8			-26847.8	-21847.8	-11847.8	-1847.77	8152.23	18152.2	28152.2	38152.2	48152.2	58152.2	68152.2	78152.2	88152.2	98152.2	108152	118152	128152	138152	148152	158152	168152	188152	208152	228152	248152	268152	288152	308152	328152	348152
	461.421	0.0100632	45852.4			-40852.4	-35852.4	-25852.4	-15852.4	-5852.41	4147.59	14147.6	24147.6	34147.6	44147.6	54147.6	64147.6	74147.6	84147.6	94147.6	104148	114148	124148	134148	144148	154148	174148	194148	214148	234148	254148	274148	294148	314148	334148
	560.992	0.00979781	57256.9			-52256.9	-47256.9	-37256.9	-27256.9	-17256.9	-7256.91	2743.09	12743.1	22743.1	32743.1	42743.1	52743.1	62743.1	72743.1	82743.1	92743.1	102743	112743	122743	132743	142743	162743	182743	202743	222743	242743	262743	282743	302743	322743
	418.157	0.00635518	65797.8			-60797.8	-55797.8	-45797.8	-35797.8	-25797.8	-15797.8	-5797.8	4202.2	14202.2	24202.2	34202.2	44202.2	54202.2	64202.2	74202.2	84202.2	94202.2	104202	114202	124202	134202	154202	174202	194202	214202	234202	254202	274202	294202	314202
	630.226	0.00837768	75226.9			-70226.9	-65226.9	-55226.9	-45226.9	-35226.9	-25226.9	-15226.9	-5226.86	4773.14	14773.1	24773.1	34773.1	44773.1	54773.1	64773.1	74773.1	84773.1	94773.1	104773	114773	124773	144773	164773	184773	204773	224773	244773	264773	284773	304773
	498.688	0.0170821	29193.5			-24193.5	-19193.5	-9193.51	806.493	10806.5	20806.5	30806.5	40806.5	50806.5	60806.5	70806.5	80806.5	90806.5	100806	110806	120806	130806	140806	150806	160806	170806	190806	210806	230806	250806	270806	290806	310806	330806	350806
	513.974	0.019032	27005.8			-22005.8	-17005.8	-7005.83	2994.17	12994.2	22994.2	32994.2	42994.2	52994.2	62994.2	72994.2	82994.2	92994.2	102994	112994	122994	132994	142994	152994	162994	172994	192994	212994	232994	252994	272994	292994	312994	332994	352994
	476.533	0.010233	46568.1			-41568.1	-36568.1	-26568.1	-16568.1	-6568.09	3431.91	13431.9	23431.9	33431.9	43431.9	53431.9	63431.9	73431.9	83431.9	93431.9	103432	113432	123432	133432	143432	153432	173432	193432	213432	233432	253432	273432	293432	313432	333432
	520.103	0.00597611	87030.3			-82030.3	-77030.3	-67030.3	-57030.3	-47030.3	-37030.3	-27030.3	-17030.3	-7030.28	2969.72	12969.7	22969.7	32969.7	42969.7	52969.7	62969.7	72969.7	82969.7	92969.7	102970	112970	132970	152970	172970	192970	212970	232970	252970	272970	292970
	625.223	0.00225515	277242			-272242	-267242	-257242	-247242	-237242	-227242	-217242	-207242	-197242	-187242	-177242	-167242	-157242	-147242	-137242	-127242	-117242	-107242	-97241.7	-87241.7	-77241.7	-57241.7	-37241.7	-17241.7	2758.28	22758.3	42758.3	62758.3	82758.3	102758
	506.617	0.0080692	62784.1			-57784.1	-52784.1	-42784.1	-32784.1	-22784.1	-12784.1	-2784.1	7215.9	17215.9	27215.9	37215.9	47215.9	57215.9	67215.9	77215.9	87215.9	97215.9	107216	117216	127216	137216	157216	177216	197216	217216	237216	257216	277216	297216	317216
	510.063	0.00674865	75580.1			-70580.1	-65580.1	-55580.1	-45580.1	-35580.1	-25580.1	-15580.1	-5580.08	4419.92	14419.9	24419.9	34419.9	44419.9	54419.9	64419.9	74419.9	84419.9	94419.9	104420	114420	124420	144420	164420	184420	204420	224420	244420	264420	284420	304420
	546.452	0.0104965	52060.6			-47060.6	-42060.6	-32060.6	-22060.6	-12060.6	-2060.64	7939.36	17939.4	27939.4	37939.4	47939.4	57939.4	67939.4	77939.4	87939.4	97939.4	107939	117939	127939	137939	147939	167939	187939	207939	227939	247939	267939	287939	307939	327939
	634.756	0.00641491	98950.2			-93950.2	-88950.2	-78950.2	-68950.2	-58950.2	-48950.2	-38950.2	-28950.2	-18950.2	-8950.16	1049.84	11049.8	21049.8	31049.8	41049.8	51049.8	61049.8	71049.8	81049.8	91049.8	101050	121050	141050	161050	181050	201050	221050	241050	261050	281050
	479.431	0.00411863	116405			-111405	-106405	-96405.4	-86405.4	-76405.4	-66405.4	-56405.4	-46405.4	-36405.4	-26405.4	-16405.4	-6405.38	3594.62	13594.6	23594.6	33594.6	43594.6	53594.6	63594.6	73594.6	83594.6	103595	123595	143595	163595	183595	203595	223595	243595	263595
	550.675	0.00671105	82055			-77055	-72055	-62055	-52055	-42055	-32055	-22055	-12055	-2054.96	7945.04	17945	27945	37945	47945	57945	67945	77945	87945	97945	107945	117945	137945	157945	177945	197945	217945	237945	257945	277945	297945
	585.757	0.00416633	140593			-135593	-130593	-120593	-110593	-100593	-90593	-80593	-70593	-60593	-50593	-40593	-30593	-20593	-10593	-592.968	9407.03	19407	29407	39407	49407	59407	79407	99407	119407	139407	159407	179407	199407	219407	239407
	451.758	0.00709896	63637.2			-58637.2	-53637.2	-43637.2	-33637.2	-23637.2	-13637.2	-3637.19	6362.81	16362.8	26362.8	36362.8	46362.8	56362.8	66362.8	76362.8	86362.8	96362.8	106363	116363	126363	136363	156363	176363	196363	216363	236363	256363	276363	296363	316363
	439.729	0.00210115	209280			-204280	-199280	-189280	-179280	-169280	-159280	-149280	-139280	-129280	-119280	-109280	-99280.1	-89280.1	-79280.1	-69280.1	-59280.1	-49280.1	-39280.1	-29280.1	-19280.1	-9280.11	10719.9	30719.9	50719.9	70719.9	90719.9	110720	130720	150720	170720
	599.019	0.0145171	41263.1			-36263.1	-31263.1	-21263.1	-11263.1	-1263.06	8736.94	18736.9	28736.9	38736.9	48736.9	58736.9	68736.9	78736.9	88736.9	98736.9	108737	118737	128737	138737	148737	158737	178737	198737	218737	238737	258737	278737	298737	318737	338737
	516.654	0.00388498	132987			-127987	-122987	-112987	-102987	-92987.4	-82987.4	-72987.4	-62987.4	-52987.4	-42987.4	-32987.4	-22987.4	-12987.4	-2987.45	7012.55	17012.6	27012.6	37012.6	47012.6	57012.6	67012.6	87012.6	107013	127013	147013	167013	187013	207013	227013	247013
	434.195	0.00640801	67758.1			-62758.1	-57758.1	-47758.1	-37758.1	-27758.1	-17758.1	-7758.08	2241.92	12241.9	22241.9	32241.9	42241.9	52241.9	62241.9	72241.9	82241.9	92241.9	102242	112242	122242	132242	152242	172242	192242	212242	232242	252242	272242	292242	312242
	526.838	0.00889369	59237.3			-54237.3	-49237.3	-39237.3	-29237.3	-19237.3	-9237.29	762.711	10762.7	20762.7	30762.7	40762.7	50762.7	60762.7	70762.7	80762.7	90762.7	100763	110763	120763	130763	140763	160763	180763	200763	220763	240763	260763	280763	300763	320763
	519.24	0.00497154	104442			-99442.4	-94442.4	-84442.4	-74442.4	-64442.4	-54442.4	-44442.4	-34442.4	-24442.4	-14442.4	-4442.41	5557.59	15557.6	25557.6	35557.6	45557.6	55557.6	65557.6	75557.6	85557.6	95557.6	115558	135558	155558	175558	195558	215558	235558	255558	275558
	609.748	0.00828789	73570.9			-68570.9	-63570.9	-53570.9	-43570.9	-33570.9	-23570.9	-13570.9	-3570.94	6429.06	16429.1	26429.1	36429.1	46429.1	56429.1	66429.1	76429.1	86429.1	96429.1	106429	116429	126429	146429	166429	186429	206429	226429	246429	266429	286429	306429
	438.246	0.00570576	76807.8			-71807.8	-66807.8	-56807.8	-46807.8	-36807.8	-26807.8	-16807.8	-6807.78	3192.22	13192.2	23192.2	33192.2	43192.2	53192.2	63192.2	73192.2	83192.2	93192.2	103192	113192	123192	143192	163192	183192	203192	223192	243192	263192	283192	303192
	456.645	0.016413	27822.1			-22822.1	-17822.1	-7822.09	2177.91	12177.9	22177.9	32177.9	42177.9	52177.9	62177.9	72177.9	82177.9	92177.9	102178	112178	122178	132178	142178	152178	162178	172178	192178	212178	232178	252178	272178	292178	312178	332178	352178
	450.157	0.00800427	56239.6			-51239.6	-46239.6	-36239.6	-26239.6	-16239.6	-6239.57	3760.43	13760.4	23760.4	33760.4	43760.4	53760.4	63760.4	73760.4	83760.4	93760.4	103760	113760	123760	133760	143760	163760	183760	203760	223760	243760	263760	283760	303760	323760
	492.633	0.0140804	34987.1			-29987.1	-24987.1	-14987.1	-4987.1	5012.9	15012.9	25012.9	35012.9	45012.9	55012.9	65012.9	75012.9	85012.9	95012.9	105013	115013	125013	135013	145013	155013	165013	185013	205013	225013	245013	265013	285013	305013	325013	345013
	615.176	0.0135837	45288			-40288	-35288	-25288	-15288	-5287.96	4712.04	14712	24712	34712	44712	54712	64712	74712	84712	94712	104712	114712	124712	134712	144712	154712	174712	194712	214712	234712	254712	274712	294712	314712	334712
	487.414	0.00762223	63946.4			-58946.4	-53946.4	-43946.4	-33946.4	-23946.4	-13946.4	-3946.38	6053.62	16053.6	26053.6	36053.6	46053.6	56053.6	66053.6	76053.6	86053.6	96053.6	106054	116054	126054	136054	156054	176054	196054	216054	236054	256054	276054	296054	316054
	624.384	0.00960981	64973.7			-59973.7	-54973.7	-44973.7	-34973.7	-24973.7	-14973.7	-4973.68	5026.32	15026.3	25026.3	35026.3	45026.3	55026.3	65026.3	75026.3	85026.3	95026.3	105026	115026	125026	135026	155026	175026	195026	215026	235026	255026	275026	295026	315026
	541.738	0.00981076	55218.7			-50218.7	-45218.7	-35218.7	-25218.7	-15218.7	-5218.73	4781.27	14781.3	24781.3	34781.3	44781.3	54781.3	64781.3	74781.3	84781.3	94781.3	104781	114781	124781	134781	144781	164781	184781	204781	224781	244781	264781	284781	304781	324781
	537.942	0.00786485	68398.2			-63398.2	-58398.2	-48398.2	-38398.2	-28398.2	-18398.2	-8398.24	1601.76	11601.8	21601.8	31601.8	41601.8	51601.8	61601.8	71601.8	81601.8	91601.8	101602	111602	121602	131602	151602	171602	191602	211602	231602	251602	271602	291602	311602
	555.029	0.0104351	53188.7			-48188.7	-43188.7	-33188.7	-23188.7	-13188.7	-3188.74	6811.26	16811.3	26811.3	36811.3	46811.3	56811.3	66811.3	76811.3	86811.3	96811.3	106811	116811	126811	136811	146811	166811	186811	206811	226811	246811	266811	286811	306811	326811
	489.875	0.00460359	106412			-101412	-96411.5	-86411.5	-76411.5	-66411.5	-56411.5	-46411.5	-36411.5	-26411.5	-16411.5	-6411.52	3588.48	13588.5	23588.5	33588.5	43588.5	53588.5	63588.5	73588.5	83588.5	93588.5	113588	133588	153588	173588	193588	213588	233588	253588	273588
	673.421	0.00746431	90218.7			-85218.7	-80218.7	-70218.7	-60218.7	-50218.7	-40218.7	-30218.7	-20218.7	-10218.7	-218.717	9781.28	19781.3	29781.3	39781.3	49781.3	59781.3	69781.3	79781.3	89781.3	99781.3	109781	129781	149781	169781	189781	209781	229781	249781	269781	289781
	469.483	0.0149779	31345			-26345	-21345	-11345	-1345.01	8654.99	18655	28655	38655	48655	58655	68655	78655	88655	98655	108655	118655	128655	138655	148655	158655	168655	188655	208655	228655	248655	268655	288655	308655	328655	348655
						0	0	0	0	0	0	0	0	0	0	0	0	0	0	0	0	0	0	0	0	0	0	0	0	0	0	0	0	0	0
						0	0	0	0	0	0	0	0	0	0	0	0	0	0	0	0	0	0	0	0	0	0	0	0	0	0	0	0	0	0
						0	0	0	0	0	0	0	0	0	0	0	0	0	0	0	0	0	0	0	0	0	0	0	0	0	0	0	0	0	0
						0	0	0	0	0	0	0	0	0	0	0	0	0	0	0	0	0	0	0	0	0	0	0	0	0	0	0	0	0	0
						0	0	0	0	0	0	0	0	0	0	0	0	0	0	0	0	0	0	0	0	0	0	0	0	0	0	0	0	0	0
						0	0	0	0	0	0	0	0	0	0	0	0	0	0	0	0	0	0	0	0	0	0	0	0	0	0	0	0	0	0
						0	0	0	0	0	0	0	0	0	0	0	0	0	0	0	0	0	0	0	0	0	0	0	0	0	0	0	0	0	0
						0	0	0	0	0	0	0	0	0	0	0	0	0	0	0	0	0	0	0	0	0	0	0	0	0	0	0	0	0	0
						0	0	0	0	0	0	0	0	0	0	0	0	0	0	0	0	0	0	0	0	0	0	0	0	0	0	0	0	0	0
						0	0	0	0	0	0	0	0	0	0	0	0	0	0	0	0	0	0	0	0	0	0	0	0	0	0	0	0	0	0
						0	0	0	0	0	0	0	0	0	0	0	0	0	0	0	0	0	0	0	0	0	0	0	0	0	0	0	0	0	0
						0	0	0	0	0	0	0	0	0	0	0	0	0	0	0	0	0	0	0	0	0	0	0	0	0	0	0	0	0	0
						0	0	0	0	0	0	0	0	0	0	0	0	0	0	0	0	0	0	0	0	0	0	0	0	0	0	0	0	0	0
						0	0	0	0	0	0	0	0	0	0	0	0	0	0	0	0	0	0	0	0	0	0	0	0	0	0	0	0	0	0
						0	0	0	0	0	0	0	0	0	0	0	0	0	0	0	0	0	0	0	0	0	0	0	0	0	0	0	0	0	0
						0	0	0	0	0	0	0	0	0	0	0	0	0	0	0	0	0	0	0	0	0	0	0	0	0	0	0	0	0	0
						0	0	0	0	0	0	0	0	0	0	0	0	0	0	0	0	0	0	0	0	0	0	0	0	0	0	0	0	0	0
						0	0	0	0	0	0	0	0	0	0	0	0	0	0	0	0	0	0	0	0	0	0	0	0	0	0	0	0	0	0
						0	0	0	0	0	0	0	0	0	0	0	0	0	0	0	0	0	0	0	0	0	0	0	0	0	0	0	0	0	0
						0	0	0	0	0	0	0	0	0	0	0	0	0	0	0	0	0	0	0	0	0	0	0	0	0	0	0	0	0	0
						0	0	0	0	0	0	0	0	0	0	0	0	0	0	0	0	0	0	0	0	0	0	0	0	0	0	0	0	0	0
						0	0	0	0	0	0	0	0	0	0	0	0	0	0	0	0	0	0	0	0	0	0	0	0	0	0	0	0	0	0
						0	0	0	0	0	0	0	0	0	0	0	0	0	0	0	0	0	0	0	0	0	0	0	0	0	0	0	0	0	0
						0	0	0	0	0	0	0	0	0	0	0	0	0	0	0	0	0	0	0	0	0	0	0	0	0	0	0	0	0	0
						0	0	0	0	0	0	0	0	0	0	0	0	0	0	0	0	0	0	0	0	0	0	0	0	0	0	0	0	0	0
						0	0	0	0	0	0	0	0	0	0	0	0	0	0	0	0	0	0	0	0	0	0	0	0	0	0	0	0	0	0
						0	0	0	0	0	0	0	0	0	0	0	0	0	0	0	0	0	0	0	0	0	0	0	0	0	0	0	0	0	0
						0	0	0	0	0	0	0	0	0	0	0	0	0	0	0	0	0	0	0	0	0	0	0	0	0	0	0	0	0	0
						0	0	0	0	0	0	0	0	0	0	0	0	0	0	0	0	0	0	0	0	0	0	0	0	0	0	0	0	0	0
						0	0	0	0	0	0	0	0	0	0	0	0	0	0	0	0	0	0	0	0	0	0	0	0	0	0	0	0	0	0
						0	0	0	0	0	0	0	0	0	0	0	0	0	0	0	0	0	0	0	0	0	0	0	0	0	0	0	0	0	0
						0	0	0	0	0	0	0	0	0	0	0	0	0	0	0	0	0	0	0	0	0	0	0	0	0	0	0	0	0	0
						0	0	0	0	0	0	0	0	0	0	0	0	0	0	0	0	0	0	0	0	0	0	0	0	0	0	0	0	0	0
						0	0	0	0	0	0	0	0	0	0	0	0	0	0	0	0	0	0	0	0	0	0	0	0	0	0	0	0	0	0
						0	0	0	0	0	0	0	0	0	0	0	0	0	0	0	0	0	0	0	0	0	0	0	0	0	0	0	0	0	0
						0	0	0	0	0	0	0	0	0	0	0	0	0	0	0	0	0	0	0	0	0	0	0	0	0	0	0	0	0	0
						0	0	0	0	0	0	0	0	0	0	0	0	0	0	0	0	0	0	0	0	0	0	0	0	0	0	0	0	0	0
						0	0	0	0	0	0	0	0	0	0	0	0	0	0	0	0	0	0	0	0	0	0	0	0	0	0	0	0	0	0
						0	0	0	0	0	0	0	0	0	0	0	0	0	0	0	0	0	0	0	0	0	0	0	0	0	0	0	0	0	0
						0	0	0	0	0	0	0	0	0	0	0	0	0	0	0	0	0	0	0	0	0	0	0	0	0	0	0	0	0	0
						0	0	0	0	0	0	0	0	0	0	0	0	0	0	0	0	0	0	0	0	0	0	0	0	0	0	0	0	0	0
						0	0	0	0	0	0	0	0	0	0	0	0	0	0	0	0	0	0	0	0	0	0	0	0	0	0	0	0	0	0
						0	0	0	0	0	0	0	0	0	0	0	0	0	0	0	0	0	0	0	0	0	0	0	0	0	0	0	0	0	0
						0	0	0	0	0	0	0	0	0	0	0	0	0	0	0	0	0	0	0	0	0	0	0	0	0	0	0	0	0	0
						0	0	0	0	0	0	0	0	0	0	0	0	0	0	0	0	0	0	0	0	0	0	0	0	0	0	0	0	0	0
						0	0	0	0	0	0	0	0	0	0	0	0	0	0	0	0	0	0	0	0	0	0	0	0	0	0	0	0	0	0
						0	0	0	0	0	0	0	0	0	0	0	0	0	0	0	0	0	0	0	0	0	0	0	0	0	0	0	0	0	0
						0	0	0	0	0	0	0	0	0	0	0	0	0	0	0	0	0	0	0	0	0	0	0	0	0	0	0	0	0	0
						0	0	0	0	0	0	0	0	0	0	0	0	0	0	0	0	0	0	0	0	0	0	0	0	0	0	0	0	0	0
						0	0	0	0	0	0	0	0	0	0	0	0	0	0	0	0	0	0	0	0	0	0	0	0	0	0	0	0	0	0
						0	0	0	0	0	0	0	0	0	0	0	0	0	0	0	0	0	0	0	0	0	0	0	0	0	0	0	0	0	0
						0	0	0	0	0	0	0	0	0	0	0	0	0	0	0	0	0	0	0	0	0	0	0	0	0	0	0	0	0	0
						0	0	0	0	0	0	0	0	0	0	0	0	0	0	0	0	0	0	0	0	0	0	0	0	0	0	0	0	0	0
						0	0	0	0	0	0	0	0	0	0	0	0	0	0	0	0	0	0	0	0	0	0	0	0	0	0	0	0	0	0
						0	0	0	0	0	0	0	0	0	0	0	0	0	0	0	0	0	0	0	0	0	0	0	0	0	0	0	0	0	0
						0	0	0	0	0	0	0	0	0	0	0	0	0	0	0	0	0	0	0	0	0	0	0	0	0	0	0	0	0	0
						0	0	0	0	0	0	0	0	0	0	0	0	0	0	0	0	0	0	0	0	0	0	0	0	0	0	0	0	0	0
						0	0	0	0	0	0	0	0	0	0	0	0	0	0	0	0	0	0	0	0	0	0	0	0	0	0	0	0	0	0
						0	0	0	0	0	0	0	0	0	0	0	0	0	0	0	0	0	0	0	0	0	0	0	0	0	0	0	0	0	0
						0	0	0	0	0	0	0	0	0	0	0	0	0	0	0	0	0	0	0	0	0	0	0	0	0	0	0	0	0	0
						0	0	0	0	0	0	0	0	0	0	0	0	0	0	0	0	0	0	0	0	0	0	0	0	0	0	0	0	0	0
						0	0	0	0	0	0	0	0	0	0	0	0	0	0	0	0	0	0	0	0	0	0	0	0	0	0	0	0	0	0
						0	0	0	0	0	0	0	0	0	0	0	0	0	0	0	0	0	0	0	0	0	0	0	0	0	0	0	0	0	0
						0	0	0	0	0	0	0	0	0	0	0	0	0	0	0	0	0	0	0	0	0	0	0	0	0	0	0	0	0	0
						0	0	0	0	0	0	0	0	0	0	0	0	0	0	0	0	0	0	0	0	0	0	0	0	0	0	0	0	0	0
						0	0	0	0	0	0	0	0	0	0	0	0	0	0	0	0	0	0	0	0	0	0	0	0	0	0	0	0	0	0
						0	0	0	0	0	0	0	0	0	0	0	0	0	0	0	0	0	0	0	0	0	0	0	0	0	0	0	0	0	0
						0	0	0	0	0	0	0	0	0	0	0	0	0	0	0	0	0	0	0	0	0	0	0	0	0	0	0	0	0	0
						0	0	0	0	0	0	0	0	0	0	0	0	0	0	0	0	0	0	0	0	0	0	0	0	0	0	0	0	0	0
						0	0	0	0	0	0	0	0	0	0	0	0	0	0	0	0	0	0	0	0	0	0	0	0	0	0	0	0	0	0
						0	0	0	0	0	0	0	0	0	0	0	0	0	0	0	0	0	0	0	0	0	0	0	0	0	0	0	0	0	0
						0	0	0	0	0	0	0	0	0	0	0	0	0	0	0	0	0	0	0	0	0	0	0	0	0	0	0	0	0	0
						0	0	0	0	0	0	0	0	0	0	0	0	0	0	0	0	0	0	0	0	0	0	0	0	0	0	0	0	0	0
						0	0	0	0	0	0	0	0	0	0	0	0	0	0	0	0	0	0	0	0	0	0	0	0	0	0	0	0	0	0
						0	0	0	0	0	0	0	0	0	0	0	0	0	0	0	0	0	0	0	0	0	0	0	0	0	0	0	0	0	0
						0	0	0	0	0	0	0	0	0	0	0	0	0	0	0	0	0	0	0	0	0	0	0	0	0	0	0	0	0	0
						0	0	0	0	0	0	0	0	0	0	0	0	0	0	0	0	0	0	0	0	0	0	0	0	0	0	0	0	0	0
						0	0	0	0	0	0	0	0	0	0	0	0	0	0	0	0	0	0	0	0	0	0	0	0	0	0	0	0	0	0
						0	0	0	0	0	0	0	0	0	0	0	0	0	0	0	0	0	0	0	0	0	0	0	0	0	0	0	0	0	0
						0	0	0	0	0	0	0	0	0	0	0	0	0	0	0	0	0	0	0	0	0	0	0	0	0	0	0	0	0	0
						0	0	0	0	0	0	0	0	0	0	0	0	0	0	0	0	0	0	0	0	0	0	0	0	0	0	0	0	0	0
						0	0	0	0	0	0	0	0	0	0	0	0	0	0	0	0	0	0	0	0	0	0	0	0	0	0	0	0	0	0
						0	0	0	0	0	0	0	0	0	0	0	0	0	0	0	0	0	0	0	0	0	0	0	0	0	0	0	0	0	0
						0	0	0	0	0	0	0	0	0	0	0	0	0	0	0	0	0	0	0	0	0	0	0	0	0	0	0	0	0	0
						0	0	0	0	0	0	0	0	0	0	0	0	0	0	0	0	0	0	0	0	0	0	0	0	0	0	0	0	0	0
						0	0	0	0	0	0	0	0	0	0	0	0	0	0	0	0	0	0	0	0	0	0	0	0	0	0	0	0	0	0
						0	0	0	0	0	0	0	0	0	0	0	0	0	0	0	0	0	0	0	0	0	0	0	0	0	0	0	0	0	0
						0	0	0	0	0	0	0	0	0	0	0	0	0	0	0	0	0	0	0	0	0	0	0	0	0	0	0	0	0	0
						0	0	0	0	0	0	0	0	0	0	0	0	0	0	0	0	0	0	0	0	0	0	0	0	0	0	0	0	0	0
						0	0	0	0	0	0	0	0	0	0	0	0	0	0	0	0	0	0	0	0	0	0	0	0	0	0	0	0	0	0
						0	0	0	0	0	0	0	0	0	0	0	0	0	0	0	0	0	0	0	0	0	0	0	0	0	0	0	0	0	0
						0	0	0	0	0	0	0	0	0	0	0	0	0	0	0	0	0	0	0	0	0	0	0	0	0	0	0	0	0	0
						0	0	0	0	0	0	0	0	0	0	0	0	0	0	0	0	0	0	0	0	0	0	0	0	0	0	0	0	0	0
						0	0	0	0	0	0	0	0	0	0	0	0	0	0	0	0	0	0	0	0	0	0	0	0	0	0	0	0	0	0
						0	0	0	0	0	0	0	0	0	0	0	0	0	0	0	0	0	0	0	0	0	0	0	0	0	0	0	0	0	0
						0	0	0	0	0	0	0	0	0	0	0	0	0	0	0	0	0	0	0	0	0	0	0	0	0	0	0	0	0	0
						0	0	0	0	0	0	0	0	0	0	0	0	0	0	0	0	0	0	0	0	0	0	0	0	0	0	0	0	0	0
						0	0	0	0	0	0	0	0	0	0	0	0	0	0	0	0	0	0	0	0	0	0	0	0	0	0	0	0	0	0
						0	0	0	0	0	0	0	0	0	0	0	0	0	0	0	0	0	0	0	0	0	0	0	0	0	0	0	0	0	0
						0	0	0	0	0	0	0	0	0	0	0	0	0	0	0	0	0	0	0	0	0	0	0	0	0	0	0	0	0	0
						0	0	0	0	0	0	0	0	0	0	0	0	0	0	0	0	0	0	0	0	0	0	0	0	0	0	0	0	0	0
						0	0	0	0	0	0	0	0	0	0	0	0	0	0	0	0	0	0	0	0	0	0	0	0	0	0	0	0	0	0
						0	0	0	0	0	0	0	0	0	0	0	0	0	0	0	0	0	0	0	0	0	0	0	0	0	0	0	0	0	0
						0	0	0	0	0	0	0	0	0	0	0	0	0	0	0	0	0	0	0	0	0	0	0	0	0	0	0	0	0	0
						0	0	0	0	0	0	0	0	0	0	0	0	0	0	0	0	0	0	0	0	0	0	0	0	0	0	0	0	0	0
						0	0	0	0	0	0	0	0	0	0	0	0	0	0	0	0	0	0	0	0	0	0	0	0	0	0	0	0	0	0
						0	0	0	0	0	0	0	0	0	0	0	0	0	0	0	0	0	0	0	0	0	0	0	0	0	0	0	0	0	0
						0	0	0	0	0	0	0	0	0	0	0	0	0	0	0	0	0	0	0	0	0	0	0	0	0	0	0	0	0	0
						0	0	0	0	0	0	0	0	0	0	0	0	0	0	0	0	0	0	0	0	0	0	0	0	0	0	0	0	0	0
						0	0	0	0	0	0	0	0	0	0	0	0	0	0	0	0	0	0	0	0	0	0	0	0	0	0	0	0	0	0
						0	0	0	0	0	0	0	0	0	0	0	0	0	0	0	0	0	0	0	0	0	0	0	0	0	0	0	0	0	0
						0	0	0	0	0	0	0	0	0	0	0	0	0	0	0	0	0	0	0	0	0	0	0	0	0	0	0	0	0	0
						0	0	0	0	0	0	0	0	0	0	0	0	0	0	0	0	0	0	0	0	0	0	0	0	0	0	0	0	0	0
						0	0	0	0	0	0	0	0	0	0	0	0	0	0	0	0	0	0	0	0	0	0	0	0	0	0	0	0	0	0
						0	0	0	0	0	0	0	0	0	0	0	0	0	0	0	0	0	0	0	0	0	0	0	0	0	0	0	0	0	0
						0	0	0	0	0	0	0	0	0	0	0	0	0	0	0	0	0	0	0	0	0	0	0	0	0	0	0	0	0	0
						0	0	0	0	0	0	0	0	0	0	0	0	0	0	0	0	0	0	0	0	0	0	0	0	0	0	0	0	0	0
						0	0	0	0	0	0	0	0	0	0	0	0	0	0	0	0	0	0	0	0	0	0	0	0	0	0	0	0	0	0
						0	0	0	0	0	0	0	0	0	0	0	0	0	0	0	0	0	0	0	0	0	0	0	0	0	0	0	0	0	0
						0	0	0	0	0	0	0	0	0	0	0	0	0	0	0	0	0	0	0	0	0	0	0	0	0	0	0	0	0	0
						0	0	0	0	0	0	0	0	0	0	0	0	0	0	0	0	0	0	0	0	0	0	0	0	0	0	0	0	0	0
						0	0	0	0	0	0	0	0	0	0	0	0	0	0	0	0	0	0	0	0	0	0	0	0	0	0	0	0	0	0
						0	0	0	0	0	0	0	0	0	0	0	0	0	0	0	0	0	0	0	0	0	0	0	0	0	0	0	0	0	0
						0	0	0	0	0	0	0	0	0	0	0	0	0	0	0	0	0	0	0	0	0	0	0	0	0	0	0	0	0	0
						0	0	0	0	0	0	0	0	0	0	0	0	0	0	0	0	0	0	0	0	0	0	0	0	0	0	0	0	0	0
						0	0	0	0	0	0	0	0	0	0	0	0	0	0	0	0	0	0	0	0	0	0	0	0	0	0	0	0	0	0
						0	0	0	0	0	0	0	0	0	0	0	0	0	0	0	0	0	0	0	0	0	0	0	0	0	0	0	0	0	0
						0	0	0	0	0	0	0	0	0	0	0	0	0	0	0	0	0	0	0	0	0	0	0	0	0	0	0	0	0	0
						0	0	0	0	0	0	0	0	0	0	0	0	0	0	0	0	0	0	0	0	0	0	0	0	0	0	0	0	0	0
						0	0	0	0	0	0	0	0	0	0	0	0	0	0	0	0	0	0	0	0	0	0	0	0	0	0	0	0	0	0
						0	0	0	0	0	0	0	0	0	0	0	0	0	0	0	0	0	0	0	0	0	0	0	0	0	0	0	0	0	0
						0	0	0	0	0	0	0	0	0	0	0	0	0	0	0	0	0	0	0	0	0	0	0	0	0	0	0	0	0	0
						0	0	0	0	0	0	0	0	0	0	0	0	0	0	0	0	0	0	0	0	0	0	0	0	0	0	0	0	0	0
						0	0	0	0	0	0	0	0	0	0	0	0	0	0	0	0	0	0	0	0	0	0	0	0	0	0	0	0	0	0
						0	0	0	0	0	0	0	0	0	0	0	0	0	0	0	0	0	0	0	0	0	0	0	0	0	0	0	0	0	0
						0	0	0	0	0	0	0	0	0	0	0	0	0	0	0	0	0	0	0	0	0	0	0	0	0	0	0	0	0	0
						0	0	0	0	0	0	0	0	0	0	0	0	0	0	0	0	0	0	0	0	0	0	0	0	0	0	0	0	0	0
						0	0	0	0	0	0	0	0	0	0	0	0	0	0	0	0	0	0	0	0	0	0	0	0	0	0	0	0	0	0
						0	0	0	0	0	0	0	0	0	0	0	0	0	0	0	0	0	0	0	0	0	0	0	0	0	0	0	0	0	0
						0	0	0	0	0	0	0	0	0	0	0	0	0	0	0	0	0	0	0	0	0	0	0	0	0	0	0	0	0	0
						0	0	0	0	0	0	0	0	0	0	0	0	0	0	0	0	0	0	0	0	0	0	0	0	0	0	0	0	0	0
						0	0	0	0	0	0	0	0	0	0	0	0	0	0	0	0	0	0	0	0	0	0	0	0	0	0	0	0	0	0
						0	0	0	0	0	0	0	0	0	0	0	0	0	0	0	0	0	0	0	0	0	0	0	0	0	0	0	0	0	0
						0	0	0	0	0	0	0	0	0	0	0	0	0	0	0	0	0	0	0	0	0	0	0	0	0	0	0	0	0	0
						0	0	0	0	0	0	0	0	0	0	0	0	0	0	0	0	0	0	0	0	0	0	0	0	0	0	0	0	0	0
						0	0	0	0	0	0	0	0	0	0	0	0	0	0	0	0	0	0	0	0	0	0	0	0	0	0	0	0	0	0
						0	0	0	0	0	0	0	0	0	0	0	0	0	0	0	0	0	0	0	0	0	0	0	0	0	0	0	0	0	0
						0	0	0	0	0	0	0	0	0	0	0	0	0	0	0	0	0	0	0	0	0	0	0	0	0	0	0	0	0	0
						0	0	0	0	0	0	0	0	0	0	0	0	0	0	0	0	0	0	0	0	0	0	0	0	0	0	0	0	0	0
						0	0	0	0	0	0	0	0	0	0	0	0	0	0	0	0	0	0	0	0	0	0	0	0	0	0	0	0	0	0
						0	0	0	0	0	0	0	0	0	0	0	0	0	0	0	0	0	0	0	0	0	0	0	0	0	0	0	0	0	0
						0	0	0	0	0	0	0	0	0	0	0	0	0	0	0	0	0	0	0	0	0	0	0	0	0	0	0	0	0	0
						0	0	0	0	0	0	0	0	0	0	0	0	0	0	0	0	0	0	0	0	0	0	0	0	0	0	0	0	0	0
						0	0	0	0	0	0	0	0	0	0	0	0	0	0	0	0	0	0	0	0	0	0	0	0	0	0	0	0	0	0
						0	0	0	0	0	0	0	0	0	0	0	0	0	0	0	0	0	0	0	0	0	0	0	0	0	0	0	0	0	0
						0	0	0	0	0	0	0	0	0	0	0	0	0	0	0	0	0	0	0	0	0	0	0	0	0	0	0	0	0	0
						0	0	0	0	0	0	0	0	0	0	0	0	0	0	0	0	0	0	0	0	0	0	0	0	0	0	0	0	0	0
						0	0	0	0	0	0	0	0	0	0	0	0	0	0	0	0	0	0	0	0	0	0	0	0	0	0	0	0	0	0
						0	0	0	0	0	0	0	0	0	0	0	0	0	0	0	0	0	0	0	0	0	0	0	0	0	0	0	0	0	0
						0	0	0	0	0	0	0	0	0	0	0	0	0	0	0	0	0	0	0	0	0	0	0	0	0	0	0	0	0	0
						0	0	0	0	0	0	0	0	0	0	0	0	0	0	0	0	0	0	0	0	0	0	0	0	0	0	0	0	0	0
						0	0	0	0	0	0	0	0	0	0	0	0	0	0	0	0	0	0	0	0	0	0	0	0	0	0	0	0	0	0
						0	0	0	0	0	0	0	0	0	0	0	0	0	0	0	0	0	0	0	0	0	0	0	0	0	0	0	0	0	0
						0	0	0	0	0	0	0	0	0	0	0	0	0	0	0	0	0	0	0	0	0	0	0	0	0	0	0	0	0	0
						0	0	0	0	0	0	0	0	0	0	0	0	0	0	0	0	0	0	0	0	0	0	0	0	0	0	0	0	0	0
						0	0	0	0	0	0	0	0	0	0	0	0	0	0	0	0	0	0	0	0	0	0	0	0	0	0	0	0	0	0
						0	0	0	0	0	0	0	0	0	0	0	0	0	0	0	0	0	0	0	0	0	0	0	0	0	0	0	0	0	0
						0	0	0	0	0	0	0	0	0	0	0	0	0	0	0	0	0	0	0	0	0	0	0	0	0	0	0	0	0	0
						0	0	0	0	0	0	0	0	0	0	0	0	0	0	0	0	0	0	0	0	0	0	0	0	0	0	0	0	0	0
						0	0	0	0	0	0	0	0	0	0	0	0	0	0	0	0	0	0	0	0	0	0	0	0	0	0	0	0	0	0
						0	0	0	0	0	0	0	0	0	0	0	0	0	0	0	0	0	0	0	0	0	0	0	0	0	0	0	0	0	0
						0	0	0	0	0	0	0	0	0	0	0	0	0	0	0	0	0	0	0	0	0	0	0	0	0	0	0	0	0	0
						0	0	0	0	0	0	0	0	0	0	0	0	0	0	0	0	0	0	0	0	0	0	0	0	0	0	0	0	0	0
						0	0	0	0	0	0	0	0	0	0	0	0	0	0	0	0	0	0	0	0	0	0	0	0	0	0	0	0	0	0
						0	0	0	0	0	0	0	0	0	0	0	0	0	0	0	0	0	0	0	0	0	0	0	0	0	0	0	0	0	0
						0	0	0	0	0	0	0	0	0	0	0	0	0	0	0	0	0	0	0	0	0	0	0	0	0	0	0	0	0	0
						0	0	0	0	0	0	0	0	0	0	0	0	0	0	0	0	0	0	0	0	0	0	0	0	0	0	0	0	0	0
						0	0	0	0	0	0	0	0	0	0	0	0	0	0	0	0	0	0	0	0	0	0	0	0	0	0	0	0	0	0
						0	0	0	0	0	0	0	0	0	0	0	0	0	0	0	0	0	0	0	0	0	0	0	0	0	0	0	0	0	0
						0	0	0	0	0	0	0	0	0	0	0	0	0	0	0	0	0	0	0	0	0	0	0	0	0	0	0	0	0	0
						0	0	0	0	0	0	0	0	0	0	0	0	0	0	0	0	0	0	0	0	0	0	0	0	0	0	0	0	0	0
						0	0	0	0	0	0	0	0	0	0	0	0	0	0	0	0	0	0	0	0	0	0	0	0	0	0	0	0	0	0
						0	0	0	0	0	0	0	0	0	0	0	0	0	0	0	0	0	0	0	0	0	0	0	0	0	0	0	0	0	0
						0	0	0	0	0	0	0	0	0	0	0	0	0	0	0	0	0	0	0	0	0	0	0	0	0	0	0	0	0	0
						0	0	0	0	0	0	0	0	0	0	0	0	0	0	0	0	0	0	0	0	0	0	0	0	0	0	0	0	0	0
						0	0	0	0	0	0	0	0	0	0	0	0	0	0	0	0	0	0	0	0	0	0	0	0	0	0	0	0	0	0
						0	0	0	0	0	0	0	0	0	0	0	0	0	0	0	0	0	0	0	0	0	0	0	0	0	0	0	0	0	0
						0	0	0	0	0	0	0	0	0	0	0	0	0	0	0	0	0	0	0	0	0	0	0	0	0	0	0	0	0	0
						0	0	0	0	0	0	0	0	0	0	0	0	0	0	0	0	0	0	0	0	0	0	0	0	0	0	0	0	0	0
						0	0	0	0	0	0	0	0	0	0	0	0	0	0	0	0	0	0	0	0	0	0	0	0	0	0	0	0	0	0
						0	0	0	0	0	0	0	0	0	0	0	0	0	0	0	0	0	0	0	0	0	0	0	0	0	0	0	0	0	0
						0	0	0	0	0	0	0	0	0	0	0	0	0	0	0	0	0	0	0	0	0	0	0	0	0	0	0	0	0	0
						0	0	0	0	0	0	0	0	0	0	0	0	0	0	0	0	0	0	0	0	0	0	0	0	0	0	0	0	0	0
						0	0	0	0	0	0	0	0	0	0	0	0	0	0	0	0	0	0	0	0	0	0	0	0	0	0	0	0	0	0
						0	0	0	0	0	0	0	0	0	0	0	0	0	0	0	0	0	0	0	0	0	0	0	0	0	0	0	0	0	0
						0	0	0	0	0	0	0	0	0	0	0	0	0	0	0	0	0	0	0	0	0	0	0	0	0	0	0	0	0	0
						0	0	0	0	0	0	0	0	0	0	0	0	0	0	0	0	0	0	0	0	0	0	0	0	0	0	0	0	0	0
						0	0	0	0	0	0	0	0	0	0	0	0	0	0	0	0	0	0	0	0	0	0	0	0	0	0	0	0	0	0
						0	0	0	0	0	0	0	0	0	0	0	0	0	0	0	0	0	0	0	0	0	0	0	0	0	0	0	0	0	0
						0	0	0	0	0	0	0	0	0	0	0	0	0	0	0	0	0	0	0	0	0	0	0	0	0	0	0	0	0	0
						0	0	0	0	0	0	0	0	0	0	0	0	0	0	0	0	0	0	0	0	0	0	0	0	0	0	0	0	0	0
						0	0	0	0	0	0	0	0	0	0	0	0	0	0	0	0	0	0	0	0	0	0	0	0	0	0	0	0	0	0
						0	0	0	0	0	0	0	0	0	0	0	0	0	0	0	0	0	0	0	0	0	0	0	0	0	0	0	0	0	0
						0	0	0	0	0	0	0	0	0	0	0	0	0	0	0	0	0	0	0	0	0	0	0	0	0	0	0	0	0	0
						0	0	0	0	0	0	0	0	0	0	0	0	0	0	0	0	0	0	0	0	0	0	0	0	0	0	0	0	0	0
						0	0	0	0	0	0	0	0	0	0	0	0	0	0	0	0	0	0	0	0	0	0	0	0	0	0	0	0	0	0
						0	0	0	0	0	0	0	0	0	0	0	0	0	0	0	0	0	0	0	0	0	0	0	0	0	0	0	0	0	0
						0	0	0	0	0	0	0	0	0	0	0	0	0	0	0	0	0	0	0	0	0	0	0	0	0	0	0	0	0	0
						0	0	0	0	0	0	0	0	0	0	0	0	0	0	0	0	0	0	0	0	0	0	0	0	0	0	0	0	0	0
						0	0	0	0	0	0	0	0	0	0	0	0	0	0	0	0	0	0	0	0	0	0	0	0	0	0	0	0	0	0
						0	0	0	0	0	0	0	0	0	0	0	0	0	0	0	0	0	0	0	0	0	0	0	0	0	0	0	0	0	0
						0	0	0	0	0	0	0	0	0	0	0	0	0	0	0	0	0	0	0	0	0	0	0	0	0	0	0	0	0	0
						0	0	0	0	0	0	0	0	0	0	0	0	0	0	0	0	0	0	0	0	0	0	0	0	0	0	0	0	0	0
						0	0	0	0	0	0	0	0	0	0	0	0	0	0	0	0	0	0	0	0	0	0	0	0	0	0	0	0	0	0
						0	0	0	0	0	0	0	0	0	0	0	0	0	0	0	0	0	0	0	0	0	0	0	0	0	0	0	0	0	0
						0	0	0	0	0	0	0	0	0	0	0	0	0	0	0	0	0	0	0	0	0	0	0	0	0	0	0	0	0	0
						0	0	0	0	0	0	0	0	0	0	0	0	0	0	0	0	0	0	0	0	0	0	0	0	0	0	0	0	0	0
						0	0	0	0	0	0	0	0	0	0	0	0	0	0	0	0	0	0	0	0	0	0	0	0	0	0	0	0	0	0
						0	0	0	0	0	0	0	0	0	0	0	0	0	0	0	0	0	0	0	0	0	0	0	0	0	0	0	0	0	0
						0	0	0	0	0	0	0	0	0	0	0	0	0	0	0	0	0	0	0	0	0	0	0	0	0	0	0	0	0	0
						0	0	0	0	0	0	0	0	0	0	0	0	0	0	0	0	0	0	0	0	0	0	0	0	0	0	0	0	0	0
						0	0	0	0	0	0	0	0	0	0	0	0	0	0	0	0	0	0	0	0	0	0	0	0	0	0	0	0	0	0
						0	0	0	0	0	0	0	0	0	0	0	0	0	0	0	0	0	0	0	0	0	0	0	0	0	0	0	0	0	0
						0	0	0	0	0	0	0	0	0	0	0	0	0	0	0	0	0	0	0	0	0	0	0	0	0	0	0	0	0	0
						0	0	0	0	0	0	0	0	0	0	0	0	0	0	0	0	0	0	0	0	0	0	0	0	0	0	0	0	0	0
						0	0	0	0	0	0	0	0	0	0	0	0	0	0	0	0	0	0	0	0	0	0	0	0	0	0	0	0	0	0
						0	0	0	0	0	0	0	0	0	0	0	0	0	0	0	0	0	0	0	0	0	0	0	0	0	0	0	0	0	0
						0	0	0	0	0	0	0	0	0	0	0	0	0	0	0	0	0	0	0	0	0	0	0	0	0	0	0	0	0	0
						0	0	0	0	0	0	0	0	0	0	0	0	0	0	0	0	0	0	0	0	0	0	0	0	0	0	0	0	0	0
						0	0	0	0	0	0	0	0	0	0	0	0	0	0	0	0	0	0	0	0	0	0	0	0	0	0	0	0	0	0
						0	0	0	0	0	0	0	0	0	0	0	0	0	0	0	0	0	0	0	0	0	0	0	0	0	0	0	0	0	0
						0	0	0	0	0	0	0	0	0	0	0	0	0	0	0	0	0	0	0	0	0	0	0	0	0	0	0	0	0	0
						0	0	0	0	0	0	0	0	0	0	0	0	0	0	0	0	0	0	0	0	0	0	0	0	0	0	0	0	0	0
						0	0	0	0	0	0	0	0	0	0	0	0	0	0	0	0	0	0	0	0	0	0	0	0	0	0	0	0	0	0
						0	0	0	0	0	0	0	0	0	0	0	0	0	0	0	0	0	0	0	0	0	0	0	0	0	0	0	0	0	0
						0	0	0	0	0	0	0	0	0	0	0	0	0	0	0	0	0	0	0	0	0	0	0	0	0	0	0	0	0	0
						0	0	0	0	0	0	0	0	0	0	0	0	0	0	0	0	0	0	0	0	0	0	0	0	0	0	0	0	0	0
						0	0	0	0	0	0	0	0	0	0	0	0	0	0	0	0	0	0	0	0	0	0	0	0	0	0	0	0	0	0
						0	0	0	0	0	0	0	0	0	0	0	0	0	0	0	0	0	0	0	0	0	0	0	0	0	0	0	0	0	0
						0	0	0	0	0	0	0	0	0	0	0	0	0	0	0	0	0	0	0	0	0	0	0	0	0	0	0	0	0	0
						0	0	0	0	0	0	0	0	0	0	0	0	0	0	0	0	0	0	0	0	0	0	0	0	0	0	0	0	0	0
						0	0	0	0	0	0	0	0	0	0	0	0	0	0	0	0	0	0	0	0	0	0	0	0	0	0	0	0	0	0
						0	0	0	0	0	0	0	0	0	0	0	0	0	0	0	0	0	0	0	0	0	0	0	0	0	0	0	0	0	0
						0	0	0	0	0	0	0	0	0	0	0	0	0	0	0	0	0	0	0	0	0	0	0	0	0	0	0	0	0	0
						0	0	0	0	0	0	0	0	0	0	0	0	0	0	0	0	0	0	0	0	0	0	0	0	0	0	0	0	0	0
						0	0	0	0	0	0	0	0	0	0	0	0	0	0	0	0	0	0	0	0	0	0	0	0	0	0	0	0	0	0
						0	0	0	0	0	0	0	0	0	0	0	0	0	0	0	0	0	0	0	0	0	0	0	0	0	0	0	0	0	0
						0	0	0	0	0	0	0	0	0	0	0	0	0	0	0	0	0	0	0	0	0	0	0	0	0	0	0	0	0	0
						0	0	0	0	0	0	0	0	0	0	0	0	0	0	0	0	0	0	0	0	0	0	0	0	0	0	0	0	0	0
						0	0	0	0	0	0	0	0	0	0	0	0	0	0	0	0	0	0	0	0	0	0	0	0	0	0	0	0	0	0
						0	0	0	0	0	0	0	0	0	0	0	0	0	0	0	0	0	0	0	0	0	0	0	0	0	0	0	0	0	0
						0	0	0	0	0	0	0	0	0	0	0	0	0	0	0	0	0	0	0	0	0	0	0	0	0	0	0	0	0	0
						0	0	0	0	0	0	0	0	0	0	0	0	0	0	0	0	0	0	0	0	0	0	0	0	0	0	0	0	0	0
						0	0	0	0	0	0	0	0	0	0	0	0	0	0	0	0	0	0	0	0	0	0	0	0	0	0	0	0	0	0
						0	0	0	0	0	0	0	0	0	0	0	0	0	0	0	0	0	0	0	0	0	0	0	0	0	0	0	0	0	0
						0	0	0	0	0	0	0	0	0	0	0	0	0	0	0	0	0	0	0	0	0	0	0	0	0	0	0	0	0	0
						0	0	0	0	0	0	0	0	0	0	0	0	0	0	0	0	0	0	0	0	0	0	0	0	0	0	0	0	0	0
						0	0	0	0	0	0	0	0	0	0	0	0	0	0	0	0	0	0	0	0	0	0	0	0	0	0	0	0	0	0
						0	0	0	0	0	0	0	0	0	0	0	0	0	0	0	0	0	0	0	0	0	0	0	0	0	0	0	0	0	0
						0	0	0	0	0	0	0	0	0	0	0	0	0	0	0	0	0	0	0	0	0	0	0	0	0	0	0	0	0	0
						0	0	0	0	0	0	0	0	0	0	0	0	0	0	0	0	0	0	0	0	0	0	0	0	0	0	0	0	0	0
						0	0	0	0	0	0	0	0	0	0	0	0	0	0	0	0	0	0	0	0	0	0	0	0	0	0	0	0	0	0
						0	0	0	0	0	0	0	0	0	0	0	0	0	0	0	0	0	0	0	0	0	0	0	0	0	0	0	0	0	0
						0	0	0	0	0	0	0	0	0	0	0	0	0	0	0	0	0	0	0	0	0	0	0	0	0	0	0	0	0	0
						0	0	0	0	0	0	0	0	0	0	0	0	0	0	0	0	0	0	0	0	0	0	0	0	0	0	0	0	0	0
						0	0	0	0	0	0	0	0	0	0	0	0	0	0	0	0	0	0	0	0	0	0	0	0	0	0	0	0	0	0
						0	0	0	0	0	0	0	0	0	0	0	0	0	0	0	0	0	0	0	0	0	0	0	0	0	0	0	0	0	0
						0	0	0	0	0	0	0	0	0	0	0	0	0	0	0	0	0	0	0	0	0	0	0	0	0	0	0	0	0	0
						0	0	0	0	0	0	0	0	0	0	0	0	0	0	0	0	0	0	0	0	0	0	0	0	0	0	0	0	0	0
						0	0	0	0	0	0	0	0	0	0	0	0	0	0	0	0	0	0	0	0	0	0	0	0	0	0	0	0	0	0
						0	0	0	0	0	0	0	0	0	0	0	0	0	0	0	0	0	0	0	0	0	0	0	0	0	0	0	0	0	0
						0	0	0	0	0	0	0	0	0	0	0	0	0	0	0	0	0	0	0	0	0	0	0	0	0	0	0	0	0	0
						0	0	0	0	0	0	0	0	0	0	0	0	0	0	0	0	0	0	0	0	0	0	0	0	0	0	0	0	0	0
						0	0	0	0	0	0	0	0	0	0	0	0	0	0	0	0	0	0	0	0	0	0	0	0	0	0	0	0	0	0
						0	0	0	0	0	0	0	0	0	0	0	0	0	0	0	0	0	0	0	0	0	0	0	0	0	0	0	0	0	0
						0	0	0	0	0	0	0	0	0	0	0	0	0	0	0	0	0	0	0	0	0	0	0	0	0	0	0	0	0	0
						0	0	0	0	0	0	0	0	0	0	0	0	0	0	0	0	0	0	0	0	0	0	0	0	0	0	0	0	0	0
						0	0	0	0	0	0	0	0	0	0	0	0	0	0	0	0	0	0	0	0	0	0	0	0	0	0	0	0	0	0
						0	0	0	0	0	0	0	0	0	0	0	0	0	0	0	0	0	0	0	0	0	0	0	0	0	0	0	0	0	0
						0	0	0	0	0	0	0	0	0	0	0	0	0	0	0	0	0	0	0	0	0	0	0	0	0	0	0	0	0	0
						0	0	0	0	0	0	0	0	0	0	0	0	0	0	0	0	0	0	0	0	0	0	0	0	0	0	0	0	0	0
						0	0	0	0	0	0	0	0	0	0	0	0	0	0	0	0	0	0	0	0	0	0	0	0	0	0	0	0	0	0
						0	0	0	0	0	0	0	0	0	0	0	0	0	0	0	0	0	0	0	0	0	0	0	0	0	0	0	0	0	0
						0	0	0	0	0	0	0	0	0	0	0	0	0	0	0	0	0	0	0	0	0	0	0	0	0	0	0	0	0	0
						0	0	0	0	0	0	0	0	0	0	0	0	0	0	0	0	0	0	0	0	0	0	0	0	0	0	0	0	0	0
						0	0	0	0	0	0	0	0	0	0	0	0	0	0	0	0	0	0	0	0	0	0	0	0	0	0	0	0	0	0
						0	0	0	0	0	0	0	0	0	0	0	0	0	0	0	0	0	0	0	0	0	0	0	0	0	0	0	0	0	0
						0	0	0	0	0	0	0	0	0	0	0	0	0	0	0	0	0	0	0	0	0	0	0	0	0	0	0	0	0	0
						0	0	0	0	0	0	0	0	0	0	0	0	0	0	0	0	0	0	0	0	0	0	0	0	0	0	0	0	0	0
						0	0	0	0	0	0	0	0	0	0	0	0	0	0	0	0	0	0	0	0	0	0	0	0	0	0	0	0	0	0
						0	0	0	0	0	0	0	0	0	0	0	0	0	0	0	0	0	0	0	0	0	0	0	0	0	0	0	0	0	0
						0	0	0	0	0	0	0	0	0	0	0	0	0	0	0	0	0	0	0	0	0	0	0	0	0	0	0	0	0	0
						0	0	0	0	0	0	0	0	0	0	0	0	0	0	0	0	0	0	0	0	0	0	0	0	0	0	0	0	0	0
						0	0	0	0	0	0	0	0	0	0	0	0	0	0	0	0	0	0	0	0	0	0	0	0	0	0	0	0	0	0
						0	0	0	0	0	0	0	0	0	0	0	0	0	0	0	0	0	0	0	0	0	0	0	0	0	0	0	0	0	0
						0	0	0	0	0	0	0	0	0	0	0	0	0	0	0	0	0	0	0	0	0	0	0	0	0	0	0	0	0	0
						0	0	0	0	0	0	0	0	0	0	0	0	0	0	0	0	0	0	0	0	0	0	0	0	0	0	0	0	0	0
						0	0	0	0	0	0	0	0	0	0	0	0	0	0	0	0	0	0	0	0	0	0	0	0	0	0	0	0	0	0
						0	0	0	0	0	0	0	0	0	0	0	0	0	0	0	0	0	0	0	0	0	0	0	0	0	0	0	0	0	0
						0	0	0	0	0	0	0	0	0	0	0	0	0	0	0	0	0	0	0	0	0	0	0	0	0	0	0	0	0	0
						0	0	0	0	0	0	0	0	0	0	0	0	0	0	0	0	0	0	0	0	0	0	0	0	0	0	0	0	0	0
						0	0	0	0	0	0	0	0	0	0	0	0	0	0	0	0	0	0	0	0	0	0	0	0	0	0	0	0	0	0
						0	0	0	0	0	0	0	0	0	0	0	0	0	0	0	0	0	0	0	0	0	0	0	0	0	0	0	0	0	0
						0	0	0	0	0	0	0	0	0	0	0	0	0	0	0	0	0	0	0	0	0	0	0	0	0	0	0	0	0	0
						0	0	0	0	0	0	0	0	0	0	0	0	0	0	0	0	0	0	0	0	0	0	0	0	0	0	0	0	0	0
						0	0	0	0	0	0	0	0	0	0	0	0	0	0	0	0	0	0	0	0	0	0	0	0	0	0	0	0	0	0
						0	0	0	0	0	0	0	0	0	0	0	0	0	0	0	0	0	0	0	0	0	0	0	0	0	0	0	0	0	0
						0	0	0	0	0	0	0	0	0	0	0	0	0	0	0	0	0	0	0	0	0	0	0	0	0	0	0	0	0	0
						0	0	0	0	0	0	0	0	0	0	0	0	0	0	0	0	0	0	0	0	0	0	0	0	0	0	0	0	0	0
						0	0	0	0	0	0	0	0	0	0	0	0	0	0	0	0	0	0	0	0	0	0	0	0	0	0	0	0	0	0
						0	0	0	0	0	0	0	0	0	0	0	0	0	0	0	0	0	0	0	0	0	0	0	0	0	0	0	0	0	0
						0	0	0	0	0	0	0	0	0	0	0	0	0	0	0	0	0	0	0	0	0	0	0	0	0	0	0	0	0	0
						0	0	0	0	0	0	0	0	0	0	0	0	0	0	0	0	0	0	0	0	0	0	0	0	0	0	0	0	0	0
						0	0	0	0	0	0	0	0	0	0	0	0	0	0	0	0	0	0	0	0	0	0	0	0	0	0	0	0	0	0
						0	0	0	0	0	0	0	0	0	0	0	0	0	0	0	0	0	0	0	0	0	0	0	0	0	0	0	0	0	0
						0	0	0	0	0	0	0	0	0	0	0	0	0	0	0	0	0	0	0	0	0	0	0	0	0	0	0	0	0	0
						0	0	0	0	0	0	0	0	0	0	0	0	0	0	0	0	0	0	0	0	0	0	0	0	0	0	0	0	0	0
						0	0	0	0	0	0	0	0	0	0	0	0	0	0	0	0	0	0	0	0	0	0	0	0	0	0	0	0	0	0
						0	0	0	0	0	0	0	0	0	0	0	0	0	0	0	0	0	0	0	0	0	0	0	0	0	0	0	0	0	0
						0	0	0	0	0	0	0	0	0	0	0	0	0	0	0	0	0	0	0	0	0	0	0	0	0	0	0	0	0	0
						0	0	0	0	0	0	0	0	0	0	0	0	0	0	0	0	0	0	0	0	0	0	0	0	0	0	0	0	0	0
						0	0	0	0	0	0	0	0	0	0	0	0	0	0	0	0	0	0	0	0	0	0	0	0	0	0	0	0	0	0
						0	0	0	0	0	0	0	0	0	0	0	0	0	0	0	0	0	0	0	0	0	0	0	0	0	0	0	0	0	0
						0	0	0	0	0	0	0	0	0	0	0	0	0	0	0	0	0	0	0	0	0	0	0	0	0	0	0	0	0	0
						0	0	0	0	0	0	0	0	0	0	0	0	0	0	0	0	0	0	0	0	0	0	0	0	0	0	0	0	0	0
						0	0	0	0	0	0	0	0	0	0	0	0	0	0	0	0	0	0	0	0	0	0	0	0	0	0	0	0	0	0
						0	0	0	0	0	0	0	0	0	0	0	0	0	0	0	0	0	0	0	0	0	0	0	0	0	0	0	0	0	0
						0	0	0	0	0	0	0	0	0	0	0	0	0	0	0	0	0	0	0	0	0	0	0	0	0	0	0	0	0	0
						0	0	0	0	0	0	0	0	0	0	0	0	0	0	0	0	0	0	0	0	0	0	0	0	0	0	0	0	0	0
						0	0	0	0	0	0	0	0	0	0	0	0	0	0	0	0	0	0	0	0	0	0	0	0	0	0	0	0	0	0
						0	0	0	0	0	0	0	0	0	0	0	0	0	0	0	0	0	0	0	0	0	0	0	0	0	0	0	0	0	0
						0	0	0	0	0	0	0	0	0	0	0	0	0	0	0	0	0	0	0	0	0	0	0	0	0	0	0	0	0	0
						0	0	0	0	0	0	0	0	0	0	0	0	0	0	0	0	0	0	0	0	0	0	0	0	0	0	0	0	0	0
						0	0	0	0	0	0	0	0	0	0	0	0	0	0	0	0	0	0	0	0	0	0	0	0	0	0	0	0	0	0
						0	0	0	0	0	0	0	0	0	0	0	0	0	0	0	0	0	0	0	0	0	0	0	0	0	0	0	0	0	0
						0	0	0	0	0	0	0	0	0	0	0	0	0	0	0	0	0	0	0	0	0	0	0	0	0	0	0	0	0	0
						0	0	0	0	0	0	0	0	0	0	0	0	0	0	0	0	0	0	0	0	0	0	0	0	0	0	0	0	0	0
						0	0	0	0	0	0	0	0	0	0	0	0	0	0	0	0	0	0	0	0	0	0	0	0	0	0	0	0	0	0
						0	0	0	0	0	0	0	0	0	0	0	0	0	0	0	0	0	0	0	0	0	0	0	0	0	0	0	0	0	0
						0	0	0	0	0	0	0	0	0	0	0	0	0	0	0	0	0	0	0	0	0	0	0	0	0	0	0	0	0	0
						0	0	0	0	0	0	0	0	0	0	0	0	0	0	0	0	0	0	0	0	0	0	0	0	0	0	0	0	0	0
						0	0	0	0	0	0	0	0	0	0	0	0	0	0	0	0	0	0	0	0	0	0	0	0	0	0	0	0	0	0
						0	0	0	0	0	0	0	0	0	0	0	0	0	0	0	0	0	0	0	0	0	0	0	0	0	0	0	0	0	0
						0	0	0	0	0	0	0	0	0	0	0	0	0	0	0	0	0	0	0	0	0	0	0	0	0	0	0	0	0	0
						0	0	0	0	0	0	0	0	0	0	0	0	0	0	0	0	0	0	0	0	0	0	0	0	0	0	0	0	0	0
						0	0	0	0	0	0	0	0	0	0	0	0	0	0	0	0	0	0	0	0	0	0	0	0	0	0	0	0	0	0
						0	0	0	0	0	0	0	0	0	0	0	0	0	0	0	0	0	0	0	0	0	0	0	0	0	0	0	0	0	0
						0	0	0	0	0	0	0	0	0	0	0	0	0	0	0	0	0	0	0	0	0	0	0	0	0	0	0	0	0	0
						0	0	0	0	0	0	0	0	0	0	0	0	0	0	0	0	0	0	0	0	0	0	0	0	0	0	0	0	0	0
						0	0	0	0	0	0	0	0	0	0	0	0	0	0	0	0	0	0	0	0	0	0	0	0	0	0	0	0	0	0
						0	0	0	0	0	0	0	0	0	0	0	0	0	0	0	0	0	0	0	0	0	0	0	0	0	0	0	0	0	0
						0	0	0	0	0	0	0	0	0	0	0	0	0	0	0	0	0	0	0	0	0	0	0	0	0	0	0	0	0	0
						0	0	0	0	0	0	0	0	0	0	0	0	0	0	0	0	0	0	0	0	0	0	0	0	0	0	0	0	0	0
						0	0	0	0	0	0	0	0	0	0	0	0	0	0	0	0	0	0	0	0	0	0	0	0	0	0	0	0	0	0
						0	0	0	0	0	0	0	0	0	0	0	0	0	0	0	0	0	0	0	0	0	0	0	0	0	0	0	0	0	0
						0	0	0	0	0	0	0	0	0	0	0	0	0	0	0	0	0	0	0	0	0	0	0	0	0	0	0	0	0	0
						0	0	0	0	0	0	0	0	0	0	0	0	0	0	0	0	0	0	0	0	0	0	0	0	0	0	0	0	0	0
						0	0	0	0	0	0	0	0	0	0	0	0	0	0	0	0	0	0	0	0	0	0	0	0	0	0	0	0	0	0
						0	0	0	0	0	0	0	0	0	0	0	0	0	0	0	0	0	0	0	0	0	0	0	0	0	0	0	0	0	0
						0	0	0	0	0	0	0	0	0	0	0	0	0	0	0	0	0	0	0	0	0	0	0	0	0	0	0	0	0	0
						0	0	0	0	0	0	0	0	0	0	0	0	0	0	0	0	0	0	0	0	0	0	0	0	0	0	0	0	0	0
						0	0	0	0	0	0	0	0	0	0	0	0	0	0	0	0	0	0	0	0	0	0	0	0	0	0	0	0	0	0
						0	0	0	0	0	0	0	0	0	0	0	0	0	0	0	0	0	0	0	0	0	0	0	0	0	0	0	0	0	0
						0	0	0	0	0	0	0	0	0	0	0	0	0	0	0	0	0	0	0	0	0	0	0	0	0	0	0	0	0	0
						0	0	0	0	0	0	0	0	0	0	0	0	0	0	0	0	0	0	0	0	0	0	0	0	0	0	0	0	0	0
						0	0	0	0	0	0	0	0	0	0	0	0	0	0	0	0	0	0	0	0	0	0	0	0	0	0	0	0	0	0
						0	0	0	0	0	0	0	0	0	0	0	0	0	0	0	0	0	0	0	0	0	0	0	0	0	0	0	0	0	0
						0	0	0	0	0	0	0	0	0	0	0	0	0	0	0	0	0	0	0	0	0	0	0	0	0	0	0	0	0	0
						0	0	0	0	0	0	0	0	0	0	0	0	0	0	0	0	0	0	0	0	0	0	0	0	0	0	0	0	0	0
						0	0	0	0	0	0	0	0	0	0	0	0	0	0	0	0	0	0	0	0	0	0	0	0	0	0	0	0	0	0
						0	0	0	0	0	0	0	0	0	0	0	0	0	0	0	0	0	0	0	0	0	0	0	0	0	0	0	0	0	0
						0	0	0	0	0	0	0	0	0	0	0	0	0	0	0	0	0	0	0	0	0	0	0	0	0	0	0	0	0	0
						0	0	0	0	0	0	0	0	0	0	0	0	0	0	0	0	0	0	0	0	0	0	0	0	0	0	0	0	0	0
						0	0	0	0	0	0	0	0	0	0	0	0	0	0	0	0	0	0	0	0	0	0	0	0	0	0	0	0	0	0
						0	0	0	0	0	0	0	0	0	0	0	0	0	0	0	0	0	0	0	0	0	0	0	0	0	0	0	0	0	0
						0	0	0	0	0	0	0	0	0	0	0	0	0	0	0	0	0	0	0	0	0	0	0	0	0	0	0	0	0	0
						0	0	0	0	0	0	0	0	0	0	0	0	0	0	0	0	0	0	0	0	0	0	0	0	0	0	0	0	0	0
						0	0	0	0	0	0	0	0	0	0	0	0	0	0	0	0	0	0	0	0	0	0	0	0	0	0	0	0	0	0
						0	0	0	0	0	0	0	0	0	0	0	0	0	0	0	0	0	0	0	0	0	0	0	0	0	0	0	0	0	0
						0	0	0	0	0	0	0	0	0	0	0	0	0	0	0	0	0	0	0	0	0	0	0	0	0	0	0	0	0	0
						0	0	0	0	0	0	0	0	0	0	0	0	0	0	0	0	0	0	0	0	0	0	0	0	0	0	0	0	0	0
						0	0	0	0	0	0	0	0	0	0	0	0	0	0	0	0	0	0	0	0	0	0	0	0	0	0	0	0	0	0
						0	0	0	0	0	0	0	0	0	0	0	0	0	0	0	0	0	0	0	0	0	0	0	0	0	0	0	0	0	0
						0	0	0	0	0	0	0	0	0	0	0	0	0	0	0	0	0	0	0	0	0	0	0	0	0	0	0	0	0	0
						0	0	0	0	0	0	0	0	0	0	0	0	0	0	0	0	0	0	0	0	0	0	0	0	0	0	0	0	0	0
						0	0	0	0	0	0	0	0	0	0	0	0	0	0	0	0	0	0	0	0	0	0	0	0	0	0	0	0	0	0
						0	0	0	0	0	0	0	0	0	0	0	0	0	0	0	0	0	0	0	0	0	0	0	0	0	0	0	0	0	0
						0	0	0	0	0	0	0	0	0	0	0	0	0	0	0	0	0	0	0	0	0	0	0	0	0	0	0	0	0	0
						0	0	0	0	0	0	0	0	0	0	0	0	0	0	0	0	0	0	0	0	0	0	0	0	0	0	0	0	0	0
						0	0	0	0	0	0	0	0	0	0	0	0	0	0	0	0	0	0	0	0	0	0	0	0	0	0	0	0	0	0
						0	0	0	0	0	0	0	0	0	0	0	0	0	0	0	0	0	0	0	0	0	0	0	0	0	0	0	0	0	0
						0	0	0	0	0	0	0	0	0	0	0	0	0	0	0	0	0	0	0	0	0	0	0	0	0	0	0	0	0	0
						0	0	0	0	0	0	0	0	0	0	0	0	0	0	0	0	0	0	0	0	0	0	0	0	0	0	0	0	0	0
						0	0	0	0	0	0	0	0	0	0	0	0	0	0	0	0	0	0	0	0	0	0	0	0	0	0	0	0	0	0
						0	0	0	0	0	0	0	0	0	0	0	0	0	0	0	0	0	0	0	0	0	0	0	0	0	0	0	0	0	0
						0	0	0	0	0	0	0	0	0	0	0	0	0	0	0	0	0	0	0	0	0	0	0	0	0	0	0	0	0	0
						0	0	0	0	0	0	0	0	0	0	0	0	0	0	0	0	0	0	0	0	0	0	0	0	0	0	0	0	0	0
						0	0	0	0	0	0	0	0	0	0	0	0	0	0	0	0	0	0	0	0	0	0	0	0	0	0	0	0	0	0
						0	0	0	0	0	0	0	0	0	0	0	0	0	0	0	0	0	0	0	0	0	0	0	0	0	0	0	0	0	0
						0	0	0	0	0	0	0	0	0	0	0	0	0	0	0	0	0	0	0	0	0	0	0	0	0	0	0	0	0	0
						0	0	0	0	0	0	0	0	0	0	0	0	0	0	0	0	0	0	0	0	0	0	0	0	0	0	0	0	0	0
						0	0	0	0	0	0	0	0	0	0	0	0	0	0	0	0	0	0	0	0	0	0	0	0	0	0	0	0	0	0
						0	0	0	0	0	0	0	0	0	0	0	0	0	0	0	0	0	0	0	0	0	0	0	0	0	0	0	0	0	0
						0	0	0	0	0	0	0	0	0	0	0	0	0	0	0	0	0	0	0	0	0	0	0	0	0	0	0	0	0	0
						0	0	0	0	0	0	0	0	0	0	0	0	0	0	0	0	0	0	0	0	0	0	0	0	0	0	0	0	0	0
						0	0	0	0	0	0	0	0	0	0	0	0	0	0	0	0	0	0	0	0	0	0	0	0	0	0	0	0	0	0
						0	0	0	0	0	0	0	0	0	0	0	0	0	0	0	0	0	0	0	0	0	0	0	0	0	0	0	0	0	0
						0	0	0	0	0	0	0	0	0	0	0	0	0	0	0	0	0	0	0	0	0	0	0	0	0	0	0	0	0	0
						0	0	0	0	0	0	0	0	0	0	0	0	0	0	0	0	0	0	0	0	0	0	0	0	0	0	0	0	0	0
						0	0	0	0	0	0	0	0	0	0	0	0	0	0	0	0	0	0	0	0	0	0	0	0	0	0	0	0	0	0
						0	0	0	0	0	0	0	0	0	0	0	0	0	0	0	0	0	0	0	0	0	0	0	0	0	0	0	0	0	0
						0	0	0	0	0	0	0	0	0	0	0	0	0	0	0	0	0	0	0	0	0	0	0	0	0	0	0	0	0	0
						0	0	0	0	0	0	0	0	0	0	0	0	0	0	0	0	0	0	0	0	0	0	0	0	0	0	0	0	0	0
						0	0	0	0	0	0	0	0	0	0	0	0	0	0	0	0	0	0	0	0	0	0	0	0	0	0	0	0	0	0
						0	0	0	0	0	0	0	0	0	0	0	0	0	0	0	0	0	0	0	0	0	0	0	0	0	0	0	0	0	0
						0	0	0	0	0	0	0	0	0	0	0	0	0	0	0	0	0	0	0	0	0	0	0	0	0	0	0	0	0	0
						0	0	0	0	0	0	0	0	0	0	0	0	0	0	0	0	0	0	0	0	0	0	0	0	0	0	0	0	0	0
						0	0	0	0	0	0	0	0	0	0	0	0	0	0	0	0	0	0	0	0	0	0	0	0	0	0	0	0	0	0
						0	0	0	0	0	0	0	0	0	0	0	0	0	0	0	0	0	0	0	0	0	0	0	0	0	0	0	0	0	0
						0	0	0	0	0	0	0	0	0	0	0	0	0	0	0	0	0	0	0	0	0	0	0	0	0	0	0	0	0	0
						0	0	0	0	0	0	0	0	0	0	0	0	0	0	0	0	0	0	0	0	0	0	0	0	0	0	0	0	0	0
						0	0	0	0	0	0	0	0	0	0	0	0	0	0	0	0	0	0	0	0	0	0	0	0	0	0	0	0	0	0
						0	0	0	0	0	0	0	0	0	0	0	0	0	0	0	0	0	0	0	0	0	0	0	0	0	0	0	0	0	0
						0	0	0	0	0	0	0	0	0	0	0	0	0	0	0	0	0	0	0	0	0	0	0	0	0	0	0	0	0	0
						0	0	0	0	0	0	0	0	0	0	0	0	0	0	0	0	0	0	0	0	0	0	0	0	0	0	0	0	0	0
						0	0	0	0	0	0	0	0	0	0	0	0	0	0	0	0	0	0	0	0	0	0	0	0	0	0	0	0	0	0
						0	0	0	0	0	0	0	0	0	0	0	0	0	0	0	0	0	0	0	0	0	0	0	0	0	0	0	0	0	0
						0	0	0	0	0	0	0	0	0	0	0	0	0	0	0	0	0	0	0	0	0	0	0	0	0	0	0	0	0	0
						0	0	0	0	0	0	0	0	0	0	0	0	0	0	0	0	0	0	0	0	0	0	0	0	0	0	0	0	0	0
						0	0	0	0	0	0	0	0	0	0	0	0	0	0	0	0	0	0	0	0	0	0	0	0	0	0	0	0	0	0
						0	0	0	0	0	0	0	0	0	0	0	0	0	0	0	0	0	0	0	0	0	0	0	0	0	0	0	0	0	0
						0	0	0	0	0	0	0	0	0	0	0	0	0	0	0	0	0	0	0	0	0	0	0	0	0	0	0	0	0	0
						0	0	0	0	0	0	0	0	0	0	0	0	0	0	0	0	0	0	0	0	0	0	0	0	0	0	0	0	0	0
						0	0	0	0	0	0	0	0	0	0	0	0	0	0	0	0	0	0	0	0	0	0	0	0	0	0	0	0	0	0
						0	0	0	0	0	0	0	0	0	0	0	0	0	0	0	0	0	0	0	0	0	0	0	0	0	0	0	0	0	0
						0	0	0	0	0	0	0	0	0	0	0	0	0	0	0	0	0	0	0	0	0	0	0	0	0	0	0	0	0	0
						0	0	0	0	0	0	0	0	0	0	0	0	0	0	0	0	0	0	0	0	0	0	0	0	0	0	0	0	0	0
						0	0	0	0	0	0	0	0	0	0	0	0	0	0	0	0	0	0	0	0	0	0	0	0	0	0	0	0	0	0
						0	0	0	0	0	0	0	0	0	0	0	0	0	0	0	0	0	0	0	0	0	0	0	0	0	0	0	0	0	0
						0	0	0	0	0	0	0	0	0	0	0	0	0	0	0	0	0	0	0	0	0	0	0	0	0	0	0	0	0	0
						0	0	0	0	0	0	0	0	0	0	0	0	0	0	0	0	0	0	0	0	0	0	0	0	0	0	0	0	0	0
						0	0	0	0	0	0	0	0	0	0	0	0	0	0	0	0	0	0	0	0	0	0	0	0	0	0	0	0	0	0
						0	0	0	0	0	0	0	0	0	0	0	0	0	0	0	0	0	0	0	0	0	0	0	0	0	0	0	0	0	0
						0	0	0	0	0	0	0	0	0	0	0	0	0	0	0	0	0	0	0	0	0	0	0	0	0	0	0	0	0	0
						0	0	0	0	0	0	0	0	0	0	0	0	0	0	0	0	0	0	0	0	0	0	0	0	0	0	0	0	0	0
						0	0	0	0	0	0	0	0	0	0	0	0	0	0	0	0	0	0	0	0	0	0	0	0	0	0	0	0	0	0
						0	0	0	0	0	0	0	0	0	0	0	0	0	0	0	0	0	0	0	0	0	0	0	0	0	0	0	0	0	0
						0	0	0	0	0	0	0	0	0	0	0	0	0	0	0	0	0	0	0	0	0	0	0	0	0	0	0	0	0	0
						0	0	0	0	0	0	0	0	0	0	0	0	0	0	0	0	0	0	0	0	0	0	0	0	0	0	0	0	0	0
						0	0	0	0	0	0	0	0	0	0	0	0	0	0	0	0	0	0	0	0	0	0	0	0	0	0	0	0	0	0
						0	0	0	0	0	0	0	0	0	0	0	0	0	0	0	0	0	0	0	0	0	0	0	0	0	0	0	0	0	0
						0	0	0	0	0	0	0	0	0	0	0	0	0	0	0	0	0	0	0	0	0	0	0	0	0	0	0	0	0	0
						0	0	0	0	0	0	0	0	0	0	0	0	0	0	0	0	0	0	0	0	0	0	0	0	0	0	0	0	0	0
						0	0	0	0	0	0	0	0	0	0	0	0	0	0	0	0	0	0	0	0	0	0	0	0	0	0	0	0	0	0
						0	0	0	0	0	0	0	0	0	0	0	0	0	0	0	0	0	0	0	0	0	0	0	0	0	0	0	0	0	0
						0	0	0	0	0	0	0	0	0	0	0	0	0	0	0	0	0	0	0	0	0	0	0	0	0	0	0	0	0	0
						0	0	0	0	0	0	0	0	0	0	0	0	0	0	0	0	0	0	0	0	0	0	0	0	0	0	0	0	0	0
						0	0	0	0	0	0	0	0	0	0	0	0	0	0	0	0	0	0	0	0	0	0	0	0	0	0	0	0	0	0
						0	0	0	0	0	0	0	0	0	0	0	0	0	0	0	0	0	0	0	0	0	0	0	0	0	0	0	0	0	0
						0	0	0	0	0	0	0	0	0	0	0	0	0	0	0	0	0	0	0	0	0	0	0	0	0	0	0	0	0	0
						0	0	0	0	0	0	0	0	0	0	0	0	0	0	0	0	0	0	0	0	0	0	0	0	0	0	0	0	0	0
						0	0	0	0	0	0	0	0	0	0	0	0	0	0	0	0	0	0	0	0	0	0	0	0	0	0	0	0	0	0
						0	0	0	0	0	0	0	0	0	0	0	0	0	0	0	0	0	0	0	0	0	0	0	0	0	0	0	0	0	0
						0	0	0	0	0	0	0	0	0	0	0	0	0	0	0	0	0	0	0	0	0	0	0	0	0	0	0	0	0	0
						0	0	0	0	0	0	0	0	0	0	0	0	0	0	0	0	0	0	0	0	0	0	0	0	0	0	0	0	0	0
						0	0	0	0	0	0	0	0	0	0	0	0	0	0	0	0	0	0	0	0	0	0	0	0	0	0	0	0	0	0
						0	0	0	0	0	0	0	0	0	0	0	0	0	0	0	0	0	0	0	0	0	0	0	0	0	0	0	0	0	0
						0	0	0	0	0	0	0	0	0	0	0	0	0	0	0	0	0	0	0	0	0	0	0	0	0	0	0	0	0	0
						0	0	0	0	0	0	0	0	0	0	0	0	0	0	0	0	0	0	0	0	0	0	0	0	0	0	0	0	0	0
						0	0	0	0	0	0	0	0	0	0	0	0	0	0	0	0	0	0	0	0	0	0	0	0	0	0	0	0	0	0
						0	0	0	0	0	0	0	0	0	0	0	0	0	0	0	0	0	0	0	0	0	0	0	0	0	0	0	0	0	0
						0	0	0	0	0	0	0	0	0	0	0	0	0	0	0	0	0	0	0	0	0	0	0	0	0	0	0	0	0	0
						0	0	0	0	0	0	0	0	0	0	0	0	0	0	0	0	0	0	0	0	0	0	0	0	0	0	0	0	0	0
						0	0	0	0	0	0	0	0	0	0	0	0	0	0	0	0	0	0	0	0	0	0	0	0	0	0	0	0	0	0
						0	0	0	0	0	0	0	0	0	0	0	0	0	0	0	0	0	0	0	0	0	0	0	0	0	0	0	0	0	0
						0	0	0	0	0	0	0	0	0	0	0	0	0	0	0	0	0	0	0	0	0	0	0	0	0	0	0	0	0	0
						0	0	0	0	0	0	0	0	0	0	0	0	0	0	0	0	0	0	0	0	0	0	0	0	0	0	0	0	0	0
						0	0	0	0	0	0	0	0	0	0	0	0	0	0	0	0	0	0	0	0	0	0	0	0	0	0	0	0	0	0
						0	0	0	0	0	0	0	0	0	0	0	0	0	0	0	0	0	0	0	0	0	0	0	0	0	0	0	0	0	0
						0	0	0	0	0	0	0	0	0	0	0	0	0	0	0	0	0	0	0	0	0	0	0	0	0	0	0	0	0	0
						0	0	0	0	0	0	0	0	0	0	0	0	0	0	0	0	0	0	0	0	0	0	0	0	0	0	0	0	0	0
						0	0	0	0	0	0	0	0	0	0	0	0	0	0	0	0	0	0	0	0	0	0	0	0	0	0	0	0	0	0
						0	0	0	0	0	0	0	0	0	0	0	0	0	0	0	0	0	0	0	0	0	0	0	0	0	0	0	0	0	0
						0	0	0	0	0	0	0	0	0	0	0	0	0	0	0	0	0	0	0	0	0	0	0	0	0	0	0	0	0	0
						0	0	0	0	0	0	0	0	0	0	0	0	0	0	0	0	0	0	0	0	0	0	0	0	0	0	0	0	0	0
						0	0	0	0	0	0	0	0	0	0	0	0	0	0	0	0	0	0	0	0	0	0	0	0	0	0	0	0	0	0
						0	0	0	0	0	0	0	0	0	0	0	0	0	0	0	0	0	0	0	0	0	0	0	0	0	0	0	0	0	0
						0	0	0	0	0	0	0	0	0	0	0	0	0	0	0	0	0	0	0	0	0	0	0	0	0	0	0	0	0	0
						0	0	0	0	0	0	0	0	0	0	0	0	0	0	0	0	0	0	0	0	0	0	0	0	0	0	0	0	0	0
						0	0	0	0	0	0	0	0	0	0	0	0	0	0	0	0	0	0	0	0	0	0	0	0	0	0	0	0	0	0
						0	0	0	0	0	0	0	0	0	0	0	0	0	0	0	0	0	0	0	0	0	0	0	0	0	0	0	0	0	0
						0	0	0	0	0	0	0	0	0	0	0	0	0	0	0	0	0	0	0	0	0	0	0	0	0	0	0	0	0	0
						0	0	0	0	0	0	0	0	0	0	0	0	0	0	0	0	0	0	0	0	0	0	0	0	0	0	0	0	0	0
						0	0	0	0	0	0	0	0	0	0	0	0	0	0	0	0	0	0	0	0	0	0	0	0	0	0	0	0	0	0
						0	0	0	0	0	0	0	0	0	0	0	0	0	0	0	0	0	0	0	0	0	0	0	0	0	0	0	0	0	0
						0	0	0	0	0	0	0	0	0	0	0	0	0	0	0	0	0	0	0	0	0	0	0	0	0	0	0	0	0	0
						0	0	0	0	0	0	0	0	0	0	0	0	0	0	0	0	0	0	0	0	0	0	0	0	0	0	0	0	0	0
						0	0	0	0	0	0	0	0	0	0	0	0	0	0	0	0	0	0	0	0	0	0	0	0	0	0	0	0	0	0
						0	0	0	0	0	0	0	0	0	0	0	0	0	0	0	0	0	0	0	0	0	0	0	0	0	0	0	0	0	0
						0	0	0	0	0	0	0	0	0	0	0	0	0	0	0	0	0	0	0	0	0	0	0	0	0	0	0	0	0	0
						0	0	0	0	0	0	0	0	0	0	0	0	0	0	0	0	0	0	0	0	0	0	0	0	0	0	0	0	0	0
						0	0	0	0	0	0	0	0	0	0	0	0	0	0	0	0	0	0	0	0	0	0	0	0	0	0	0	0	0	0
						0	0	0	0	0	0	0	0	0	0	0	0	0	0	0	0	0	0	0	0	0	0	0	0	0	0	0	0	0	0
						0	0	0	0	0	0	0	0	0	0	0	0	0	0	0	0	0	0	0	0	0	0	0	0	0	0	0	0	0	0
						0	0	0	0	0	0	0	0	0	0	0	0	0	0	0	0	0	0	0	0	0	0	0	0	0	0	0	0	0	0
						0	0	0	0	0	0	0	0	0	0	0	0	0	0	0	0	0	0	0	0	0	0	0	0	0	0	0	0	0	0
						0	0	0	0	0	0	0	0	0	0	0	0	0	0	0	0	0	0	0	0	0	0	0	0	0	0	0	0	0	0
						0	0	0	0	0	0	0	0	0	0	0	0	0	0	0	0	0	0	0	0	0	0	0	0	0	0	0	0	0	0
						0	0	0	0	0	0	0	0	0	0	0	0	0	0	0	0	0	0	0	0	0	0	0	0	0	0	0	0	0	0
						0	0	0	0	0	0	0	0	0	0	0	0	0	0	0	0	0	0	0	0	0	0	0	0	0	0	0	0	0	0
						0	0	0	0	0	0	0	0	0	0	0	0	0	0	0	0	0	0	0	0	0	0	0	0	0	0	0	0	0	0
						0	0	0	0	0	0	0	0	0	0	0	0	0	0	0	0	0	0	0	0	0	0	0	0	0	0	0	0	0	0
						0	0	0	0	0	0	0	0	0	0	0	0	0	0	0	0	0	0	0	0	0	0	0	0	0	0	0	0	0	0
						0	0	0	0	0	0	0	0	0	0	0	0	0	0	0	0	0	0	0	0	0	0	0	0	0	0	0	0	0	0
						0	0	0	0	0	0	0	0	0	0	0	0	0	0	0	0	0	0	0	0	0	0	0	0	0	0	0	0	0	0
						0	0	0	0	0	0	0	0	0	0	0	0	0	0	0	0	0	0	0	0	0	0	0	0	0	0	0	0	0	0
						0	0	0	0	0	0	0	0	0	0	0	0	0	0	0	0	0	0	0	0	0	0	0	0	0	0	0	0	0	0
						0	0	0	0	0	0	0	0	0	0	0	0	0	0	0	0	0	0	0	0	0	0	0	0	0	0	0	0	0	0
						0	0	0	0	0	0	0	0	0	0	0	0	0	0	0	0	0	0	0	0	0	0	0	0	0	0	0	0	0	0
						0	0	0	0	0	0	0	0	0	0	0	0	0	0	0	0	0	0	0	0	0	0	0	0	0	0	0	0	0	0
						0	0	0	0	0	0	0	0	0	0	0	0	0	0	0	0	0	0	0	0	0	0	0	0	0	0	0	0	0	0
						0	0	0	0	0	0	0	0	0	0	0	0	0	0	0	0	0	0	0	0	0	0	0	0	0	0	0	0	0	0
						0	0	0	0	0	0	0	0	0	0	0	0	0	0	0	0	0	0	0	0	0	0	0	0	0	0	0	0	0	0
						0	0	0	0	0	0	0	0	0	0	0	0	0	0	0	0	0	0	0	0	0	0	0	0	0	0	0	0	0	0
						0	0	0	0	0	0	0	0	0	0	0	0	0	0	0	0	0	0	0	0	0	0	0	0	0	0	0	0	0	0
						0	0	0	0	0	0	0	0	0	0	0	0	0	0	0	0	0	0	0	0	0	0	0	0	0	0	0	0	0	0
						0	0	0	0	0	0	0	0	0	0	0	0	0	0	0	0	0	0	0	0	0	0	0	0	0	0	0	0	0	0
						0	0	0	0	0	0	0	0	0	0	0	0	0	0	0	0	0	0	0	0	0	0	0	0	0	0	0	0	0	0
						0	0	0	0	0	0	0	0	0	0	0	0	0	0	0	0	0	0	0	0	0	0	0	0	0	0	0	0	0	0
						0	0	0	0	0	0	0	0	0	0	0	0	0	0	0	0	0	0	0	0	0	0	0	0	0	0	0	0	0	0
						0	0	0	0	0	0	0	0	0	0	0	0	0	0	0	0	0	0	0	0	0	0	0	0	0	0	0	0	0	0
						0	0	0	0	0	0	0	0	0	0	0	0	0	0	0	0	0	0	0	0	0	0	0	0	0	0	0	0	0	0
						0	0	0	0	0	0	0	0	0	0	0	0	0	0	0	0	0	0	0	0	0	0	0	0	0	0	0	0	0	0
						0	0	0	0	0	0	0	0	0	0	0	0	0	0	0	0	0	0	0	0	0	0	0	0	0	0	0	0	0	0
						0	0	0	0	0	0	0	0	0	0	0	0	0	0	0	0	0	0	0	0	0	0	0	0	0	0	0	0	0	0
						0	0	0	0	0	0	0	0	0	0	0	0	0	0	0	0	0	0	0	0	0	0	0	0	0	0	0	0	0	0
						0	0	0	0	0	0	0	0	0	0	0	0	0	0	0	0	0	0	0	0	0	0	0	0	0	0	0	0	0	0
						0	0	0	0	0	0	0	0	0	0	0	0	0	0	0	0	0	0	0	0	0	0	0	0	0	0	0	0	0	0
						0	0	0	0	0	0	0	0	0	0	0	0	0	0	0	0	0	0	0	0	0	0	0	0	0	0	0	0	0	0
						0	0	0	0	0	0	0	0	0	0	0	0	0	0	0	0	0	0	0	0	0	0	0	0	0	0	0	0	0	0
						0	0	0	0	0	0	0	0	0	0	0	0	0	0	0	0	0	0	0	0	0	0	0	0	0	0	0	0	0	0
						0	0	0	0	0	0	0	0	0	0	0	0	0	0	0	0	0	0	0	0	0	0	0	0	0	0	0	0	0	0
						0	0	0	0	0	0	0	0	0	0	0	0	0	0	0	0	0	0	0	0	0	0	0	0	0	0	0	0	0	0
						0	0	0	0	0	0	0	0	0	0	0	0	0	0	0	0	0	0	0	0	0	0	0	0	0	0	0	0	0	0
						0	0	0	0	0	0	0	0	0	0	0	0	0	0	0	0	0	0	0	0	0	0	0	0	0	0	0	0	0	0
						0	0	0	0	0	0	0	0	0	0	0	0	0	0	0	0	0	0	0	0	0	0	0	0	0	0	0	0	0	0
						0	0	0	0	0	0	0	0	0	0	0	0	0	0	0	0	0	0	0	0	0	0	0	0	0	0	0	0	0	0
						0	0	0	0	0	0	0	0	0	0	0	0	0	0	0	0	0	0	0	0	0	0	0	0	0	0	0	0	0	0
						0	0	0	0	0	0	0	0	0	0	0	0	0	0	0	0	0	0	0	0	0	0	0	0	0	0	0	0	0	0
						0	0	0	0	0	0	0	0	0	0	0	0	0	0	0	0	0	0	0	0	0	0	0	0	0	0	0	0	0	0
						0	0	0	0	0	0	0	0	0	0	0	0	0	0	0	0	0	0	0	0	0	0	0	0	0	0	0	0	0	0
						0	0	0	0	0	0	0	0	0	0	0	0	0	0	0	0	0	0	0	0	0	0	0	0	0	0	0	0	0	0
						0	0	0	0	0	0	0	0	0	0	0	0	0	0	0	0	0	0	0	0	0	0	0	0	0	0	0	0	0	0
						0	0	0	0	0	0	0	0	0	0	0	0	0	0	0	0	0	0	0	0	0	0	0	0	0	0	0	0	0	0
						0	0	0	0	0	0	0	0	0	0	0	0	0	0	0	0	0	0	0	0	0	0	0	0	0	0	0	0	0	0
						0	0	0	0	0	0	0	0	0	0	0	0	0	0	0	0	0	0	0	0	0	0	0	0	0	0	0	0	0	0
						0	0	0	0	0	0	0	0	0	0	0	0	0	0	0	0	0	0	0	0	0	0	0	0	0	0	0	0	0	0
						0	0	0	0	0	0	0	0	0	0	0	0	0	0	0	0	0	0	0	0	0	0	0	0	0	0	0	0	0	0
						0	0	0	0	0	0	0	0	0	0	0	0	0	0	0	0	0	0	0	0	0	0	0	0	0	0	0	0	0	0
						0	0	0	0	0	0	0	0	0	0	0	0	0	0	0	0	0	0	0	0	0	0	0	0	0	0	0	0	0	0
						0	0	0	0	0	0	0	0	0	0	0	0	0	0	0	0	0	0	0	0	0	0	0	0	0	0	0	0	0	0
						0	0	0	0	0	0	0	0	0	0	0	0	0	0	0	0	0	0	0	0	0	0	0	0	0	0	0	0	0	0
						0	0	0	0	0	0	0	0	0	0	0	0	0	0	0	0	0	0	0	0	0	0	0	0	0	0	0	0	0	0
						0	0	0	0	0	0	0	0	0	0	0	0	0	0	0	0	0	0	0	0	0	0	0	0	0	0	0	0	0	0
						0	0	0	0	0	0	0	0	0	0	0	0	0	0	0	0	0	0	0	0	0	0	0	0	0	0	0	0	0	0
						0	0	0	0	0	0	0	0	0	0	0	0	0	0	0	0	0	0	0	0	0	0	0	0	0	0	0	0	0	0
						0	0	0	0	0	0	0	0	0	0	0	0	0	0	0	0	0	0	0	0	0	0	0	0	0	0	0	0	0	0
						0	0	0	0	0	0	0	0	0	0	0	0	0	0	0	0	0	0	0	0	0	0	0	0	0	0	0	0	0	0
						0	0	0	0	0	0	0	0	0	0	0	0	0	0	0	0	0	0	0	0	0	0	0	0	0	0	0	0	0	0
						0	0	0	0	0	0	0	0	0	0	0	0	0	0	0	0	0	0	0	0	0	0	0	0	0	0	0	0	0	0
						0	0	0	0	0	0	0	0	0	0	0	0	0	0	0	0	0	0	0	0	0	0	0	0	0	0	0	0	0	0
						0	0	0	0	0	0	0	0	0	0	0	0	0	0	0	0	0	0	0	0	0	0	0	0	0	0	0	0	0	0
						0	0	0	0	0	0	0	0	0	0	0	0	0	0	0	0	0	0	0	0	0	0	0	0	0	0	0	0	0	0
						0	0	0	0	0	0	0	0	0	0	0	0	0	0	0	0	0	0	0	0	0	0	0	0	0	0	0	0	0	0
						0	0	0	0	0	0	0	0	0	0	0	0	0	0	0	0	0	0	0	0	0	0	0	0	0	0	0	0	0	0
						0	0	0	0	0	0	0	0	0	0	0	0	0	0	0	0	0	0	0	0	0	0	0	0	0	0	0	0	0	0
						0	0	0	0	0	0	0	0	0	0	0	0	0	0	0	0	0	0	0	0	0	0	0	0	0	0	0	0	0	0
						0	0	0	0	0	0	0	0	0	0	0	0	0	0	0	0	0	0	0	0	0	0	0	0	0	0	0	0	0	0
						0	0	0	0	0	0	0	0	0	0	0	0	0	0	0	0	0	0	0	0	0	0	0	0	0	0	0	0	0	0
						0	0	0	0	0	0	0	0	0	0	0	0	0	0	0	0	0	0	0	0	0	0	0	0	0	0	0	0	0	0
						0	0	0	0	0	0	0	0	0	0	0	0	0	0	0	0	0	0	0	0	0	0	0	0	0	0	0	0	0	0
						0	0	0	0	0	0	0	0	0	0	0	0	0	0	0	0	0	0	0	0	0	0	0	0	0	0	0	0	0	0
						0	0	0	0	0	0	0	0	0	0	0	0	0	0	0	0	0	0	0	0	0	0	0	0	0	0	0	0	0	0
						0	0	0	0	0	0	0	0	0	0	0	0	0	0	0	0	0	0	0	0	0	0	0	0	0	0	0	0	0	0
						0	0	0	0	0	0	0	0	0	0	0	0	0	0	0	0	0	0	0	0	0	0	0	0	0	0	0	0	0	0
						0	0	0	0	0	0	0	0	0	0	0	0	0	0	0	0	0	0	0	0	0	0	0	0	0	0	0	0	0	0
						0	0	0	0	0	0	0	0	0	0	0	0	0	0	0	0	0	0	0	0	0	0	0	0	0	0	0	0	0	0
						0	0	0	0	0	0	0	0	0	0	0	0	0	0	0	0	0	0	0	0	0	0	0	0	0	0	0	0	0	0
						0	0	0	0	0	0	0	0	0	0	0	0	0	0	0	0	0	0	0	0	0	0	0	0	0	0	0	0	0	0
						0	0	0	0	0	0	0	0	0	0	0	0	0	0	0	0	0	0	0	0	0	0	0	0	0	0	0	0	0	0
						0	0	0	0	0	0	0	0	0	0	0	0	0	0	0	0	0	0	0	0	0	0	0	0	0	0	0	0	0	0
						0	0	0	0	0	0	0	0	0	0	0	0	0	0	0	0	0	0	0	0	0	0	0	0	0	0	0	0	0	0
						0	0	0	0	0	0	0	0	0	0	0	0	0	0	0	0	0	0	0	0	0	0	0	0	0	0	0	0	0	0
						0	0	0	0	0	0	0	0	0	0	0	0	0	0	0	0	0	0	0	0	0	0	0	0	0	0	0	0	0	0
						0	0	0	0	0	0	0	0	0	0	0	0	0	0	0	0	0	0	0	0	0	0	0	0	0	0	0	0	0	0
						0	0	0	0	0	0	0	0	0	0	0	0	0	0	0	0	0	0	0	0	0	0	0	0	0	0	0	0	0	0
						0	0	0	0	0	0	0	0	0	0	0	0	0	0	0	0	0	0	0	0	0	0	0	0	0	0	0	0	0	0
						0	0	0	0	0	0	0	0	0	0	0	0	0	0	0	0	0	0	0	0	0	0	0	0	0	0	0	0	0	0
						0	0	0	0	0	0	0	0	0	0	0	0	0	0	0	0	0	0	0	0	0	0	0	0	0	0	0	0	0	0
						0	0	0	0	0	0	0	0	0	0	0	0	0	0	0	0	0	0	0	0	0	0	0	0	0	0	0	0	0	0
						0	0	0	0	0	0	0	0	0	0	0	0	0	0	0	0	0	0	0	0	0	0	0	0	0	0	0	0	0	0
						0	0	0	0	0	0	0	0	0	0	0	0	0	0	0	0	0	0	0	0	0	0	0	0	0	0	0	0	0	0
						0	0	0	0	0	0	0	0	0	0	0	0	0	0	0	0	0	0	0	0	0	0	0	0	0	0	0	0	0	0
						0	0	0	0	0	0	0	0	0	0	0	0	0	0	0	0	0	0	0	0	0	0	0	0	0	0	0	0	0	0
						0	0	0	0	0	0	0	0	0	0	0	0	0	0	0	0	0	0	0	0	0	0	0	0	0	0	0	0	0	0
						0	0	0	0	0	0	0	0	0	0	0	0	0	0	0	0	0	0	0	0	0	0	0	0	0	0	0	0	0	0
						0	0	0	0	0	0	0	0	0	0	0	0	0	0	0	0	0	0	0	0	0	0	0	0	0	0	0	0	0	0
						0	0	0	0	0	0	0	0	0	0	0	0	0	0	0	0	0	0	0	0	0	0	0	0	0	0	0	0	0	0
						0	0	0	0	0	0	0	0	0	0	0	0	0	0	0	0	0	0	0	0	0	0	0	0	0	0	0	0	0	0
						0	0	0	0	0	0	0	0	0	0	0	0	0	0	0	0	0	0	0	0	0	0	0	0	0	0	0	0	0	0
						0	0	0	0	0	0	0	0	0	0	0	0	0	0	0	0	0	0	0	0	0	0	0	0	0	0	0	0	0	0
						0	0	0	0	0	0	0	0	0	0	0	0	0	0	0	0	0	0	0	0	0	0	0	0	0	0	0	0	0	0
						0	0	0	0	0	0	0	0	0	0	0	0	0	0	0	0	0	0	0	0	0	0	0	0	0	0	0	0	0	0
						0	0	0	0	0	0	0	0	0	0	0	0	0	0	0	0	0	0	0	0	0	0	0	0	0	0	0	0	0	0
						0	0	0	0	0	0	0	0	0	0	0	0	0	0	0	0	0	0	0	0	0	0	0	0	0	0	0	0	0	0
						0	0	0	0	0	0	0	0	0	0	0	0	0	0	0	0	0	0	0	0	0	0	0	0	0	0	0	0	0	0
						0	0	0	0	0	0	0	0	0	0	0	0	0	0	0	0	0	0	0	0	0	0	0	0	0	0	0	0	0	0
						0	0	0	0	0	0	0	0	0	0	0	0	0	0	0	0	0	0	0	0	0	0	0	0	0	0	0	0	0	0
						0	0	0	0	0	0	0	0	0	0	0	0	0	0	0	0	0	0	0	0	0	0	0	0	0	0	0	0	0	0
						0	0	0	0	0	0	0	0	0	0	0	0	0	0	0	0	0	0	0	0	0	0	0	0	0	0	0	0	0	0
						0	0	0	0	0	0	0	0	0	0	0	0	0	0	0	0	0	0	0	0	0	0	0	0	0	0	0	0	0	0
						0	0	0	0	0	0	0	0	0	0	0	0	0	0	0	0	0	0	0	0	0	0	0	0	0	0	0	0	0	0
						0	0	0	0	0	0	0	0	0	0	0	0	0	0	0	0	0	0	0	0	0	0	0	0	0	0	0	0	0	0
						0	0	0	0	0	0	0	0	0	0	0	0	0	0	0	0	0	0	0	0	0	0	0	0	0	0	0	0	0	0
						0	0	0	0	0	0	0	0	0	0	0	0	0	0	0	0	0	0	0	0	0	0	0	0	0	0	0	0	0	0
						0	0	0	0	0	0	0	0	0	0	0	0	0	0	0	0	0	0	0	0	0	0	0	0	0	0	0	0	0	0
						0	0	0	0	0	0	0	0	0	0	0	0	0	0	0	0	0	0	0	0	0	0	0	0	0	0	0	0	0	0
						0	0	0	0	0	0	0	0	0	0	0	0	0	0	0	0	0	0	0	0	0	0	0	0	0	0	0	0	0	0
						0	0	0	0	0	0	0	0	0	0	0	0	0	0	0	0	0	0	0	0	0	0	0	0	0	0	0	0	0	0
						0	0	0	0	0	0	0	0	0	0	0	0	0	0	0	0	0	0	0	0	0	0	0	0	0	0	0	0	0	0
						0	0	0	0	0	0	0	0	0	0	0	0	0	0	0	0	0	0	0	0	0	0	0	0	0	0	0	0	0	0
						0	0	0	0	0	0	0	0	0	0	0	0	0	0	0	0	0	0	0	0	0	0	0	0	0	0	0	0	0	0
						0	0	0	0	0	0	0	0	0	0	0	0	0	0	0	0	0	0	0	0	0	0	0	0	0	0	0	0	0	0
						0	0	0	0	0	0	0	0	0	0	0	0	0	0	0	0	0	0	0	0	0	0	0	0	0	0	0	0	0	0
						0	0	0	0	0	0	0	0	0	0	0	0	0	0	0	0	0	0	0	0	0	0	0	0	0	0	0	0	0	0
						0	0	0	0	0	0	0	0	0	0	0	0	0	0	0	0	0	0	0	0	0	0	0	0	0	0	0	0	0	0
						0	0	0	0	0	0	0	0	0	0	0	0	0	0	0	0	0	0	0	0	0	0	0	0	0	0	0	0	0	0
						0	0	0	0	0	0	0	0	0	0	0	0	0	0	0	0	0	0	0	0	0	0	0	0	0	0	0	0	0	0
						0	0	0	0	0	0	0	0	0	0	0	0	0	0	0	0	0	0	0	0	0	0	0	0	0	0	0	0	0	0
						0	0	0	0	0	0	0	0	0	0	0	0	0	0	0	0	0	0	0	0	0	0	0	0	0	0	0	0	0	0
						0	0	0	0	0	0	0	0	0	0	0	0	0	0	0	0	0	0	0	0	0	0	0	0	0	0	0	0	0	0
						0	0	0	0	0	0	0	0	0	0	0	0	0	0	0	0	0	0	0	0	0	0	0	0	0	0	0	0	0	0
						0	0	0	0	0	0	0	0	0	0	0	0	0	0	0	0	0	0	0	0	0	0	0	0	0	0	0	0	0	0
						0	0	0	0	0	0	0	0	0	0	0	0	0	0	0	0	0	0	0	0	0	0	0	0	0	0	0	0	0	0
						0	0	0	0	0	0	0	0	0	0	0	0	0	0	0	0	0	0	0	0	0	0	0	0	0	0	0	0	0	0
						0	0	0	0	0	0	0	0	0	0	0	0	0	0	0	0	0	0	0	0	0	0	0	0	0	0	0	0	0	0
						0	0	0	0	0	0	0	0	0	0	0	0	0	0	0	0	0	0	0	0	0	0	0	0	0	0	0	0	0	0
						0	0	0	0	0	0	0	0	0	0	0	0	0	0	0	0	0	0	0	0	0	0	0	0	0	0	0	0	0	0
						0	0	0	0	0	0	0	0	0	0	0	0	0	0	0	0	0	0	0	0	0	0	0	0	0	0	0	0	0	0
						0	0	0	0	0	0	0	0	0	0	0	0	0	0	0	0	0	0	0	0	0	0	0	0	0	0	0	0	0	0
						0	0	0	0	0	0	0	0	0	0	0	0	0	0	0	0	0	0	0	0	0	0	0	0	0	0	0	0	0	0
						0	0	0	0	0	0	0	0	0	0	0	0	0	0	0	0	0	0	0	0	0	0	0	0	0	0	0	0	0	0
						0	0	0	0	0	0	0	0	0	0	0	0	0	0	0	0	0	0	0	0	0	0	0	0	0	0	0	0	0	0
						0	0	0	0	0	0	0	0	0	0	0	0	0	0	0	0	0	0	0	0	0	0	0	0	0	0	0	0	0	0
						0	0	0	0	0	0	0	0	0	0	0	0	0	0	0	0	0	0	0	0	0	0	0	0	0	0	0	0	0	0
						0	0	0	0	0	0	0	0	0	0	0	0	0	0	0	0	0	0	0	0	0	0	0	0	0	0	0	0	0	0
						0	0	0	0	0	0	0	0	0	0	0	0	0	0	0	0	0	0	0	0	0	0	0	0	0	0	0	0	0	0
						0	0	0	0	0	0	0	0	0	0	0	0	0	0	0	0	0	0	0	0	0	0	0	0	0	0	0	0	0	0
						0	0	0	0	0	0	0	0	0	0	0	0	0	0	0	0	0	0	0	0	0	0	0	0	0	0	0	0	0	0
						0	0	0	0	0	0	0	0	0	0	0	0	0	0	0	0	0	0	0	0	0	0	0	0	0	0	0	0	0	0
						0	0	0	0	0	0	0	0	0	0	0	0	0	0	0	0	0	0	0	0	0	0	0	0	0	0	0	0	0	0
						0	0	0	0	0	0	0	0	0	0	0	0	0	0	0	0	0	0	0	0	0	0	0	0	0	0	0	0	0	0
						0	0	0	0	0	0	0	0	0	0	0	0	0	0	0	0	0	0	0	0	0	0	0	0	0	0	0	0	0	0
						0	0	0	0	0	0	0	0	0	0	0	0	0	0	0	0	0	0	0	0	0	0	0	0	0	0	0	0	0	0
						0	0	0	0	0	0	0	0	0	0	0	0	0	0	0	0	0	0	0	0	0	0	0	0	0	0	0	0	0	0
						0	0	0	0	0	0	0	0	0	0	0	0	0	0	0	0	0	0	0	0	0	0	0	0	0	0	0	0	0	0
						0	0	0	0	0	0	0	0	0	0	0	0	0	0	0	0	0	0	0	0	0	0	0	0	0	0	0	0	0	0
						0	0	0	0	0	0	0	0	0	0	0	0	0	0	0	0	0	0	0	0	0	0	0	0	0	0	0	0	0	0
						0	0	0	0	0	0	0	0	0	0	0	0	0	0	0	0	0	0	0	0	0	0	0	0	0	0	0	0	0	0
						0	0	0	0	0	0	0	0	0	0	0	0	0	0	0	0	0	0	0	0	0	0	0	0	0	0	0	0	0	0
						0	0	0	0	0	0	0	0	0	0	0	0	0	0	0	0	0	0	0	0	0	0	0	0	0	0	0	0	0	0
						0	0	0	0	0	0	0	0	0	0	0	0	0	0	0	0	0	0	0	0	0	0	0	0	0	0	0	0	0	0
						0	0	0	0	0	0	0	0	0	0	0	0	0	0	0	0	0	0	0	0	0	0	0	0	0	0	0	0	0	0
						0	0	0	0	0	0	0	0	0	0	0	0	0	0	0	0	0	0	0	0	0	0	0	0	0	0	0	0	0	0
						0	0	0	0	0	0	0	0	0	0	0	0	0	0	0	0	0	0	0	0	0	0	0	0	0	0	0	0	0	0
						0	0	0	0	0	0	0	0	0	0	0	0	0	0	0	0	0	0	0	0	0	0	0	0	0	0	0	0	0	0
						0	0	0	0	0	0	0	0	0	0	0	0	0	0	0	0	0	0	0	0	0	0	0	0	0	0	0	0	0	0
						0	0	0	0	0	0	0	0	0	0	0	0	0	0	0	0	0	0	0	0	0	0	0	0	0	0	0	0	0	0
						0	0	0	0	0	0	0	0	0	0	0	0	0	0	0	0	0	0	0	0	0	0	0	0	0	0	0	0	0	0
						0	0	0	0	0	0	0	0	0	0	0	0	0	0	0	0	0	0	0	0	0	0	0	0	0	0	0	0	0	0
						0	0	0	0	0	0	0	0	0	0	0	0	0	0	0	0	0	0	0	0	0	0	0	0	0	0	0	0	0	0
						0	0	0	0	0	0	0	0	0	0	0	0	0	0	0	0	0	0	0	0	0	0	0	0	0	0	0	0	0	0
						0	0	0	0	0	0	0	0	0	0	0	0	0	0	0	0	0	0	0	0	0	0	0	0	0	0	0	0	0	0
						0	0	0	0	0	0	0	0	0	0	0	0	0	0	0	0	0	0	0	0	0	0	0	0	0	0	0	0	0	0
						0	0	0	0	0	0	0	0	0	0	0	0	0	0	0	0	0	0	0	0	0	0	0	0	0	0	0	0	0	0
						0	0	0	0	0	0	0	0	0	0	0	0	0	0	0	0	0	0	0	0	0	0	0	0	0	0	0	0	0	0
						0	0	0	0	0	0	0	0	0	0	0	0	0	0	0	0	0	0	0	0	0	0	0	0	0	0	0	0	0	0
						0	0	0	0	0	0	0	0	0	0	0	0	0	0	0	0	0	0	0	0	0	0	0	0	0	0	0	0	0	0
						0	0	0	0	0	0	0	0	0	0	0	0	0	0	0	0	0	0	0	0	0	0	0	0	0	0	0	0	0	0
						0	0	0	0	0	0	0	0	0	0	0	0	0	0	0	0	0	0	0	0	0	0	0	0	0	0	0	0	0	0
						0	0	0	0	0	0	0	0	0	0	0	0	0	0	0	0	0	0	0	0	0	0	0	0	0	0	0	0	0	0
						0	0	0	0	0	0	0	0	0	0	0	0	0	0	0	0	0	0	0	0	0	0	0	0	0	0	0	0	0	0
						0	0	0	0	0	0	0	0	0	0	0	0	0	0	0	0	0	0	0	0	0	0	0	0	0	0	0	0	0	0
						0	0	0	0	0	0	0	0	0	0	0	0	0	0	0	0	0	0	0	0	0	0	0	0	0	0	0	0	0	0
						0	0	0	0	0	0	0	0	0	0	0	0	0	0	0	0	0	0	0	0	0	0	0	0	0	0	0	0	0	0
						0	0	0	0	0	0	0	0	0	0	0	0	0	0	0	0	0	0	0	0	0	0	0	0	0	0	0	0	0	0
						0	0	0	0	0	0	0	0	0	0	0	0	0	0	0	0	0	0	0	0	0	0	0	0	0	0	0	0	0	0
						0	0	0	0	0	0	0	0	0	0	0	0	0	0	0	0	0	0	0	0	0	0	0	0	0	0	0	0	0	0
						0	0	0	0	0	0	0	0	0	0	0	0	0	0	0	0	0	0	0	0	0	0	0	0	0	0	0	0	0	0
						0	0	0	0	0	0	0	0	0	0	0	0	0	0	0	0	0	0	0	0	0	0	0	0	0	0	0	0	0	0
						0	0	0	0	0	0	0	0	0	0	0	0	0	0	0	0	0	0	0	0	0	0	0	0	0	0	0	0	0	0
						0	0	0	0	0	0	0	0	0	0	0	0	0	0	0	0	0	0	0	0	0	0	0	0	0	0	0	0	0	0
						0	0	0	0	0	0	0	0	0	0	0	0	0	0	0	0	0	0	0	0	0	0	0	0	0	0	0	0	0	0
						0	0	0	0	0	0	0	0	0	0	0	0	0	0	0	0	0	0	0	0	0	0	0	0	0	0	0	0	0	0
						0	0	0	0	0	0	0	0	0	0	0	0	0	0	0	0	0	0	0	0	0	0	0	0	0	0	0	0	0	0
						0	0	0	0	0	0	0	0	0	0	0	0	0	0	0	0	0	0	0	0	0	0	0	0	0	0	0	0	0	0
						0	0	0	0	0	0	0	0	0	0	0	0	0	0	0	0	0	0	0	0	0	0	0	0	0	0	0	0	0	0
						0	0	0	0	0	0	0	0	0	0	0	0	0	0	0	0	0	0	0	0	0	0	0	0	0	0	0	0	0	0
						0	0	0	0	0	0	0	0	0	0	0	0	0	0	0	0	0	0	0	0	0	0	0	0	0	0	0	0	0	0
						0	0	0	0	0	0	0	0	0	0	0	0	0	0	0	0	0	0	0	0	0	0	0	0	0	0	0	0	0	0
						0	0	0	0	0	0	0	0	0	0	0	0	0	0	0	0	0	0	0	0	0	0	0	0	0	0	0	0	0	0
						0	0	0	0	0	0	0	0	0	0	0	0	0	0	0	0	0	0	0	0	0	0	0	0	0	0	0	0	0	0
						0	0	0	0	0	0	0	0	0	0	0	0	0	0	0	0	0	0	0	0	0	0	0	0	0	0	0	0	0	0
						0	0	0	0	0	0	0	0	0	0	0	0	0	0	0	0	0	0	0	0	0	0	0	0	0	0	0	0	0	0
						0	0	0	0	0	0	0	0	0	0	0	0	0	0	0	0	0	0	0	0	0	0	0	0	0	0	0	0	0	0
						0	0	0	0	0	0	0	0	0	0	0	0	0	0	0	0	0	0	0	0	0	0	0	0	0	0	0	0	0	0
						0	0	0	0	0	0	0	0	0	0	0	0	0	0	0	0	0	0	0	0	0	0	0	0	0	0	0	0	0	0
						0	0	0	0	0	0	0	0	0	0	0	0	0	0	0	0	0	0	0	0	0	0	0	0	0	0	0	0	0	0
						0	0	0	0	0	0	0	0	0	0	0	0	0	0	0	0	0	0	0	0	0	0	0	0	0	0	0	0	0	0
						0	0	0	0	0	0	0	0	0	0	0	0	0	0	0	0	0	0	0	0	0	0	0	0	0	0	0	0	0	0
						0	0	0	0	0	0	0	0	0	0	0	0	0	0	0	0	0	0	0	0	0	0	0	0	0	0	0	0	0	0
						0	0	0	0	0	0	0	0	0	0	0	0	0	0	0	0	0	0	0	0	0	0	0	0	0	0	0	0	0	0
						0	0	0	0	0	0	0	0	0	0	0	0	0	0	0	0	0	0	0	0	0	0	0	0	0	0	0	0	0	0
						0	0	0	0	0	0	0	0	0	0	0	0	0	0	0	0	0	0	0	0	0	0	0	0	0	0	0	0	0	0
						0	0	0	0	0	0	0	0	0	0	0	0	0	0	0	0	0	0	0	0	0	0	0	0	0	0	0	0	0	0
						0	0	0	0	0	0	0	0	0	0	0	0	0	0	0	0	0	0	0	0	0	0	0	0	0	0	0	0	0	0
						0	0	0	0	0	0	0	0	0	0	0	0	0	0	0	0	0	0	0	0	0	0	0	0	0	0	0	0	0	0
						0	0	0	0	0	0	0	0	0	0	0	0	0	0	0	0	0	0	0	0	0	0	0	0	0	0	0	0	0	0
						0	0	0	0	0	0	0	0	0	0	0	0	0	0	0	0	0	0	0	0	0	0	0	0	0	0	0	0	0	0
						0	0	0	0	0	0	0	0	0	0	0	0	0	0	0	0	0	0	0	0	0	0	0	0	0	0	0	0	0	0
						0	0	0	0	0	0	0	0	0	0	0	0	0	0	0	0	0	0	0	0	0	0	0	0	0	0	0	0	0	0
						0	0	0	0	0	0	0	0	0	0	0	0	0	0	0	0	0	0	0	0	0	0	0	0	0	0	0	0	0	0
						0	0	0	0	0	0	0	0	0	0	0	0	0	0	0	0	0	0	0	0	0	0	0	0	0	0	0	0	0	0
						0	0	0	0	0	0	0	0	0	0	0	0	0	0	0	0	0	0	0	0	0	0	0	0	0	0	0	0	0	0
						0	0	0	0	0	0	0	0	0	0	0	0	0	0	0	0	0	0	0	0	0	0	0	0	0	0	0	0	0	0
						0	0	0	0	0	0	0	0	0	0	0	0	0	0	0	0	0	0	0	0	0	0	0	0	0	0	0	0	0	0
						0	0	0	0	0	0	0	0	0	0	0	0	0	0	0	0	0	0	0	0	0	0	0	0	0	0	0	0	0	0
						0	0	0	0	0	0	0	0	0	0	0	0	0	0	0	0	0	0	0	0	0	0	0	0	0	0	0	0	0	0
						0	0	0	0	0	0	0	0	0	0	0	0	0	0	0	0	0	0	0	0	0	0	0	0	0	0	0	0	0	0
						0	0	0	0	0	0	0	0	0	0	0	0	0	0	0	0	0	0	0	0	0	0	0	0	0	0	0	0	0	0
						0	0	0	0	0	0	0	0	0	0	0	0	0	0	0	0	0	0	0	0	0	0	0	0	0	0	0	0	0	0
						0	0	0	0	0	0	0	0	0	0	0	0	0	0	0	0	0	0	0	0	0	0	0	0	0	0	0	0	0	0
						0	0	0	0	0	0	0	0	0	0	0	0	0	0	0	0	0	0	0	0	0	0	0	0	0	0	0	0	0	0
						0	0	0	0	0	0	0	0	0	0	0	0	0	0	0	0	0	0	0	0	0	0	0	0	0	0	0	0	0	0
						0	0	0	0	0	0	0	0	0	0	0	0	0	0	0	0	0	0	0	0	0	0	0	0	0	0	0	0	0	0
						0	0	0	0	0	0	0	0	0	0	0	0	0	0	0	0	0	0	0	0	0	0	0	0	0	0	0	0	0	0
						0	0	0	0	0	0	0	0	0	0	0	0	0	0	0	0	0	0	0	0	0	0	0	0	0	0	0	0	0	0
						0	0	0	0	0	0	0	0	0	0	0	0	0	0	0	0	0	0	0	0	0	0	0	0	0	0	0	0	0	0
						0	0	0	0	0	0	0	0	0	0	0	0	0	0	0	0	0	0	0	0	0	0	0	0	0	0	0	0	0	0
						0	0	0	0	0	0	0	0	0	0	0	0	0	0	0	0	0	0	0	0	0	0	0	0	0	0	0	0	0	0
						0	0	0	0	0	0	0	0	0	0	0	0	0	0	0	0	0	0	0	0	0	0	0	0	0	0	0	0	0	0
						0	0	0	0	0	0	0	0	0	0	0	0	0	0	0	0	0	0	0	0	0	0	0	0	0	0	0	0	0	0
						0	0	0	0	0	0	0	0	0	0	0	0	0	0	0	0	0	0	0	0	0	0	0	0	0	0	0	0	0	0
						0	0	0	0	0	0	0	0	0	0	0	0	0	0	0	0	0	0	0	0	0	0	0	0	0	0	0	0	0	0
						0	0	0	0	0	0	0	0	0	0	0	0	0	0	0	0	0	0	0	0	0	0	0	0	0	0	0	0	0	0
						0	0	0	0	0	0	0	0	0	0	0	0	0	0	0	0	0	0	0	0	0	0	0	0	0	0	0	0	0	0
						0	0	0	0	0	0	0	0	0	0	0	0	0	0	0	0	0	0	0	0	0	0	0	0	0	0	0	0	0	0
						0	0	0	0	0	0	0	0	0	0	0	0	0	0	0	0	0	0	0	0	0	0	0	0	0	0	0	0	0	0
						0	0	0	0	0	0	0	0	0	0	0	0	0	0	0	0	0	0	0	0	0	0	0	0	0	0	0	0	0	0
						0	0	0	0	0	0	0	0	0	0	0	0	0	0	0	0	0	0	0	0	0	0	0	0	0	0	0	0	0	0
						0	0	0	0	0	0	0	0	0	0	0	0	0	0	0	0	0	0	0	0	0	0	0	0	0	0	0	0	0	0
						0	0	0	0	0	0	0	0	0	0	0	0	0	0	0	0	0	0	0	0	0	0	0	0	0	0	0	0	0	0
						0	0	0	0	0	0	0	0	0	0	0	0	0	0	0	0	0	0	0	0	0	0	0	0	0	0	0	0	0	0
						0	0	0	0	0	0	0	0	0	0	0	0	0	0	0	0	0	0	0	0	0	0	0	0	0	0	0	0	0	0
						0	0	0	0	0	0	0	0	0	0	0	0	0	0	0	0	0	0	0	0	0	0	0	0	0	0	0	0	0	0
						0	0	0	0	0	0	0	0	0	0	0	0	0	0	0	0	0	0	0	0	0	0	0	0	0	0	0	0	0	0
						0	0	0	0	0	0	0	0	0	0	0	0	0	0	0	0	0	0	0	0	0	0	0	0	0	0	0	0	0	0
						0	0	0	0	0	0	0	0	0	0	0	0	0	0	0	0	0	0	0	0	0	0	0	0	0	0	0	0	0	0
						0	0	0	0	0	0	0	0	0	0	0	0	0	0	0	0	0	0	0	0	0	0	0	0	0	0	0	0	0	0
						0	0	0	0	0	0	0	0	0	0	0	0	0	0	0	0	0	0	0	0	0	0	0	0	0	0	0	0	0	0
						0	0	0	0	0	0	0	0	0	0	0	0	0	0	0	0	0	0	0	0	0	0	0	0	0	0	0	0	0	0
						0	0	0	0	0	0	0	0	0	0	0	0	0	0	0	0	0	0	0	0	0	0	0	0	0	0	0	0	0	0
						0	0	0	0	0	0	0	0	0	0	0	0	0	0	0	0	0	0	0	0	0	0	0	0	0	0	0	0	0	0
						0	0	0	0	0	0	0	0	0	0	0	0	0	0	0	0	0	0	0	0	0	0	0	0	0	0	0	0	0	0
						0	0	0	0	0	0	0	0	0	0	0	0	0	0	0	0	0	0	0	0	0	0	0	0	0	0	0	0	0	0
						0	0	0	0	0	0	0	0	0	0	0	0	0	0	0	0	0	0	0	0	0	0	0	0	0	0	0	0	0	0
						0	0	0	0	0	0	0	0	0	0	0	0	0	0	0	0	0	0	0	0	0	0	0	0	0	0	0	0	0	0
						0	0	0	0	0	0	0	0	0	0	0	0	0	0	0	0	0	0	0	0	0	0	0	0	0	0	0	0	0	0
						0	0	0	0	0	0	0	0	0	0	0	0	0	0	0	0	0	0	0	0	0	0	0	0	0	0	0	0	0	0
						0	0	0	0	0	0	0	0	0	0	0	0	0	0	0	0	0	0	0	0	0	0	0	0	0	0	0	0	0	0
						0	0	0	0	0	0	0	0	0	0	0	0	0	0	0	0	0	0	0	0	0	0	0	0	0	0	0	0	0	0
						0	0	0	0	0	0	0	0	0	0	0	0	0	0	0	0	0	0	0	0	0	0	0	0	0	0	0	0	0	0
						0	0	0	0	0	0	0	0	0	0	0	0	0	0	0	0	0	0	0	0	0	0	0	0	0	0	0	0	0	0
						0	0	0	0	0	0	0	0	0	0	0	0	0	0	0	0	0	0	0	0	0	0	0	0	0	0	0	0	0	0
						0	0	0	0	0	0	0	0	0	0	0	0	0	0	0	0	0	0	0	0	0	0	0	0	0	0	0	0	0	0
						0	0	0	0	0	0	0	0	0	0	0	0	0	0	0	0	0	0	0	0	0	0	0	0	0	0	0	0	0	0
						0	0	0	0	0	0	0	0	0	0	0	0	0	0	0	0	0	0	0	0	0	0	0	0	0	0	0	0	0	0
						0	0	0	0	0	0	0	0	0	0	0	0	0	0	0	0	0	0	0	0	0	0	0	0	0	0	0	0	0	0
						0	0	0	0	0	0	0	0	0	0	0	0	0	0	0	0	0	0	0	0	0	0	0	0	0	0	0	0	0	0
						0	0	0	0	0	0	0	0	0	0	0	0	0	0	0	0	0	0	0	0	0	0	0	0	0	0	0	0	0	0
						0	0	0	0	0	0	0	0	0	0	0	0	0	0	0	0	0	0	0	0	0	0	0	0	0	0	0	0	0	0
						0	0	0	0	0	0	0	0	0	0	0	0	0	0	0	0	0	0	0	0	0	0	0	0	0	0	0	0	0	0
						0	0	0	0	0	0	0	0	0	0	0	0	0	0	0	0	0	0	0	0	0	0	0	0	0	0	0	0	0	0
						0	0	0	0	0	0	0	0	0	0	0	0	0	0	0	0	0	0	0	0	0	0	0	0	0	0	0	0	0	0
						0	0	0	0	0	0	0	0	0	0	0	0	0	0	0	0	0	0	0	0	0	0	0	0	0	0	0	0	0	0
						0	0	0	0	0	0	0	0	0	0	0	0	0	0	0	0	0	0	0	0	0	0	0	0	0	0	0	0	0	0
						0	0	0	0	0	0	0	0	0	0	0	0	0	0	0	0	0	0	0	0	0	0	0	0	0	0	0	0	0	0
						0	0	0	0	0	0	0	0	0	0	0	0	0	0	0	0	0	0	0	0	0	0	0	0	0	0	0	0	0	0
						0	0	0	0	0	0	0	0	0	0	0	0	0	0	0	0	0	0	0	0	0	0	0	0	0	0	0	0	0	0
						0	0	0	0	0	0	0	0	0	0	0	0	0	0	0	0	0	0	0	0	0	0	0	0	0	0	0	0	0	0
						0	0	0	0	0	0	0	0	0	0	0	0	0	0	0	0	0	0	0	0	0	0	0	0	0	0	0	0	0	0
						0	0	0	0	0	0	0	0	0	0	0	0	0	0	0	0	0	0	0	0	0	0	0	0	0	0	0	0	0	0
						0	0	0	0	0	0	0	0	0	0	0	0	0	0	0	0	0	0	0	0	0	0	0	0	0	0	0	0	0	0
						0	0	0	0	0	0	0	0	0	0	0	0	0	0	0	0	0	0	0	0	0	0	0	0	0	0	0	0	0	0
						0	0	0	0	0	0	0	0	0	0	0	0	0	0	0	0	0	0	0	0	0	0	0	0	0	0	0	0	0	0
						0	0	0	0	0	0	0	0	0	0	0	0	0	0	0	0	0	0	0	0	0	0	0	0	0	0	0	0	0	0
						0	0	0	0	0	0	0	0	0	0	0	0	0	0	0	0	0	0	0	0	0	0	0	0	0	0	0	0	0	0
						0	0	0	0	0	0	0	0	0	0	0	0	0	0	0	0	0	0	0	0	0	0	0	0	0	0	0	0	0	0
						0	0	0	0	0	0	0	0	0	0	0	0	0	0	0	0	0	0	0	0	0	0	0	0	0	0	0	0	0	0
						0	0	0	0	0	0	0	0	0	0	0	0	0	0	0	0	0	0	0	0	0	0	0	0	0	0	0	0	0	0
						0	0	0	0	0	0	0	0	0	0	0	0	0	0	0	0	0	0	0	0	0	0	0	0	0	0	0	0	0	0
						0	0	0	0	0	0	0	0	0	0	0	0	0	0	0	0	0	0	0	0	0	0	0	0	0	0	0	0	0	0
						0	0	0	0	0	0	0	0	0	0	0	0	0	0	0	0	0	0	0	0	0	0	0	0	0	0	0	0	0	0
						0	0	0	0	0	0	0	0	0	0	0	0	0	0	0	0	0	0	0	0	0	0	0	0	0	0	0	0	0	0
						0	0	0	0	0	0	0	0	0	0	0	0	0	0	0	0	0	0	0	0	0	0	0	0	0	0	0	0	0	0
						0	0	0	0	0	0	0	0	0	0	0	0	0	0	0	0	0	0	0	0	0	0	0	0	0	0	0	0	0	0
						0	0	0	0	0	0	0	0	0	0	0	0	0	0	0	0	0	0	0	0	0	0	0	0	0	0	0	0	0	0
						0	0	0	0	0	0	0	0	0	0	0	0	0	0	0	0	0	0	0	0	0	0	0	0	0	0	0	0	0	0
						0	0	0	0	0	0	0	0	0	0	0	0	0	0	0	0	0	0	0	0	0	0	0	0	0	0	0	0	0	0
						0	0	0	0	0	0	0	0	0	0	0	0	0	0	0	0	0	0	0	0	0	0	0	0	0	0	0	0	0	0
						0	0	0	0	0	0	0	0	0	0	0	0	0	0	0	0	0	0	0	0	0	0	0	0	0	0	0	0	0	0
						0	0	0	0	0	0	0	0	0	0	0	0	0	0	0	0	0	0	0	0	0	0	0	0	0	0	0	0	0	0
						0	0	0	0	0	0	0	0	0	0	0	0	0	0	0	0	0	0	0	0	0	0	0	0	0	0	0	0	0	0
						0	0	0	0	0	0	0	0	0	0	0	0	0	0	0	0	0	0	0	0	0	0	0	0	0	0	0	0	0	0
						0	0	0	0	0	0	0	0	0	0	0	0	0	0	0	0	0	0	0	0	0	0	0	0	0	0	0	0	0	0
						0	0	0	0	0	0	0	0	0	0	0	0	0	0	0	0	0	0	0	0	0	0	0	0	0	0	0	0	0	0
						0	0	0	0	0	0	0	0	0	0	0	0	0	0	0	0	0	0	0	0	0	0	0	0	0	0	0	0	0	0
						0	0	0	0	0	0	0	0	0	0	0	0	0	0	0	0	0	0	0	0	0	0	0	0	0	0	0	0	0	0
						0	0	0	0	0	0	0	0	0	0	0	0	0	0	0	0	0	0	0	0	0	0	0	0	0	0	0	0	0	0
						0	0	0	0	0	0	0	0	0	0	0	0	0	0	0	0	0	0	0	0	0	0	0	0	0	0	0	0	0	0
						0	0	0	0	0	0	0	0	0	0	0	0	0	0	0	0	0	0	0	0	0	0	0	0	0	0	0	0	0	0
						0	0	0	0	0	0	0	0	0	0	0	0	0	0	0	0	0	0	0	0	0	0	0	0	0	0	0	0	0	0
						0	0	0	0	0	0	0	0	0	0	0	0	0	0	0	0	0	0	0	0	0	0	0	0	0	0	0	0	0	0
						0	0	0	0	0	0	0	0	0	0	0	0	0	0	0	0	0	0	0	0	0	0	0	0	0	0	0	0	0	0
						0	0	0	0	0	0	0	0	0	0	0	0	0	0	0	0	0	0	0	0	0	0	0	0	0	0	0	0	0	0
						0	0	0	0	0	0	0	0	0	0	0	0	0	0	0	0	0	0	0	0	0	0	0	0	0	0	0	0	0	0
						0	0	0	0	0	0	0	0	0	0	0	0	0	0	0	0	0	0	0	0	0	0	0	0	0	0	0	0	0	0
						0	0	0	0	0	0	0	0	0	0	0	0	0	0	0	0	0	0	0	0	0	0	0	0	0	0	0	0	0	0
						0	0	0	0	0	0	0	0	0	0	0	0	0	0	0	0	0	0	0	0	0	0	0	0	0	0	0	0	0	0
						0	0	0	0	0	0	0	0	0	0	0	0	0	0	0	0	0	0	0	0	0	0	0	0	0	0	0	0	0	0
						0	0	0	0	0	0	0	0	0	0	0	0	0	0	0	0	0	0	0	0	0	0	0	0	0	0	0	0	0	0
						0	0	0	0	0	0	0	0	0	0	0	0	0	0	0	0	0	0	0	0	0	0	0	0	0	0	0	0	0	0
						0	0	0	0	0	0	0	0	0	0	0	0	0	0	0	0	0	0	0	0	0	0	0	0	0	0	0	0	0	0
						0	0	0	0	0	0	0	0	0	0	0	0	0	0	0	0	0	0	0	0	0	0	0	0	0	0	0	0	0	0
						0	0	0	0	0	0	0	0	0	0	0	0	0	0	0	0	0	0	0	0	0	0	0	0	0	0	0	0	0	0
						0	0	0	0	0	0	0	0	0	0	0	0	0	0	0	0	0	0	0	0	0	0	0	0	0	0	0	0	0	0
						0	0	0	0	0	0	0	0	0	0	0	0	0	0	0	0	0	0	0	0	0	0	0	0	0	0	0	0	0	0
						0	0	0	0	0	0	0	0	0	0	0	0	0	0	0	0	0	0	0	0	0	0	0	0	0	0	0	0	0	0
						0	0	0	0	0	0	0	0	0	0	0	0	0	0	0	0	0	0	0	0	0	0	0	0	0	0	0	0	0	0
						0	0	0	0	0	0	0	0	0	0	0	0	0	0	0	0	0	0	0	0	0	0	0	0	0	0	0	0	0	0
						0	0	0	0	0	0	0	0	0	0	0	0	0	0	0	0	0	0	0	0	0	0	0	0	0	0	0	0	0	0
						0	0	0	0	0	0	0	0	0	0	0	0	0	0	0	0	0	0	0	0	0	0	0	0	0	0	0	0	0	0
						0	0	0	0	0	0	0	0	0	0	0	0	0	0	0	0	0	0	0	0	0	0	0	0	0	0	0	0	0	0
						0	0	0	0	0	0	0	0	0	0	0	0	0	0	0	0	0	0	0	0	0	0	0	0	0	0	0	0	0	0
						0	0	0	0	0	0	0	0	0	0	0	0	0	0	0	0	0	0	0	0	0	0	0	0	0	0	0	0	0	0
						0	0	0	0	0	0	0	0	0	0	0	0	0	0	0	0	0	0	0	0	0	0	0	0	0	0	0	0	0	0
						0	0	0	0	0	0	0	0	0	0	0	0	0	0	0	0	0	0	0	0	0	0	0	0	0	0	0	0	0	0
						0	0	0	0	0	0	0	0	0	0	0	0	0	0	0	0	0	0	0	0	0	0	0	0	0	0	0	0	0	0
						0	0	0	0	0	0	0	0	0	0	0	0	0	0	0	0	0	0	0	0	0	0	0	0	0	0	0	0	0	0
						0	0	0	0	0	0	0	0	0	0	0	0	0	0	0	0	0	0	0	0	0	0	0	0	0	0	0	0	0	0
						0	0	0	0	0	0	0	0	0	0	0	0	0	0	0	0	0	0	0	0	0	0	0	0	0	0	0	0	0	0
						0	0	0	0	0	0	0	0	0	0	0	0	0	0	0	0	0	0	0	0	0	0	0	0	0	0	0	0	0	0
						0	0	0	0	0	0	0	0	0	0	0	0	0	0	0	0	0	0	0	0	0	0	0	0	0	0	0	0	0	0
						0	0	0	0	0	0	0	0	0	0	0	0	0	0	0	0	0	0	0	0	0	0	0	0	0	0	0	0	0	0
						0	0	0	0	0	0	0	0	0	0	0	0	0	0	0	0	0	0	0	0	0	0	0	0	0	0	0	0	0	0
						0	0	0	0	0	0	0	0	0	0	0	0	0	0	0	0	0	0	0	0	0	0	0	0	0	0	0	0	0	0
						0	0	0	0	0	0	0	0	0	0	0	0	0	0	0	0	0	0	0	0	0	0	0	0	0	0	0	0	0	0
						0	0	0	0	0	0	0	0	0	0	0	0	0	0	0	0	0	0	0	0	0	0	0	0	0	0	0	0	0	0
						0	0	0	0	0	0	0	0	0	0	0	0	0	0	0	0	0	0	0	0	0	0	0	0	0	0	0	0	0	0
						0	0	0	0	0	0	0	0	0	0	0	0	0	0	0	0	0	0	0	0	0	0	0	0	0	0	0	0	0	0
						0	0	0	0	0	0	0	0	0	0	0	0	0	0	0	0	0	0	0	0	0	0	0	0	0	0	0	0	0	0
						0	0	0	0	0	0	0	0	0	0	0	0	0	0	0	0	0	0	0	0	0	0	0	0	0	0	0	0	0	0
						0	0	0	0	0	0	0	0	0	0	0	0	0	0	0	0	0	0	0	0	0	0	0	0	0	0	0	0	0	0
						0	0	0	0	0	0	0	0	0	0	0	0	0	0	0	0	0	0	0	0	0	0	0	0	0	0	0	0	0	0
						0	0	0	0	0	0	0	0	0	0	0	0	0	0	0	0	0	0	0	0	0	0	0	0	0	0	0	0	0	0
						0	0	0	0	0	0	0	0	0	0	0	0	0	0	0	0	0	0	0	0	0	0	0	0	0	0	0	0	0	0
						0	0	0	0	0	0	0	0	0	0	0	0	0	0	0	0	0	0	0	0	0	0	0	0	0	0	0	0	0	0
						0	0	0	0	0	0	0	0	0	0	0	0	0	0	0	0	0	0	0	0	0	0	0	0	0	0	0	0	0	0
						0	0	0	0	0	0	0	0	0	0	0	0	0	0	0	0	0	0	0	0	0	0	0	0	0	0	0	0	0	0
						0	0	0	0	0	0	0	0	0	0	0	0	0	0	0	0	0	0	0	0	0	0	0	0	0	0	0	0	0	0
						0	0	0	0	0	0	0	0	0	0	0	0	0	0	0	0	0	0	0	0	0	0	0	0	0	0	0	0	0	0
						0	0	0	0	0	0	0	0	0	0	0	0	0	0	0	0	0	0	0	0	0	0	0	0	0	0	0	0	0	0
						0	0	0	0	0	0	0	0	0	0	0	0	0	0	0	0	0	0	0	0	0	0	0	0	0	0	0	0	0	0
						0	0	0	0	0	0	0	0	0	0	0	0	0	0	0	0	0	0	0	0	0	0	0	0	0	0	0	0	0	0
						0	0	0	0	0	0	0	0	0	0	0	0	0	0	0	0	0	0	0	0	0	0	0	0	0	0	0	0	0	0
						0	0	0	0	0	0	0	0	0	0	0	0	0	0	0	0	0	0	0	0	0	0	0	0	0	0	0	0	0	0
						0	0	0	0	0	0	0	0	0	0	0	0	0	0	0	0	0	0	0	0	0	0	0	0	0	0	0	0	0	0
						0	0	0	0	0	0	0	0	0	0	0	0	0	0	0	0	0	0	0	0	0	0	0	0	0	0	0	0	0	0
						0	0	0	0	0	0	0	0	0	0	0	0	0	0	0	0	0	0	0	0	0	0	0	0	0	0	0	0	0	0
						0	0	0	0	0	0	0	0	0	0	0	0	0	0	0	0	0	0	0	0	0	0	0	0	0	0	0	0	0	0
						0	0	0	0	0	0	0	0	0	0	0	0	0	0	0	0	0	0	0	0	0	0	0	0	0	0	0	0	0	0
						0	0	0	0	0	0	0	0	0	0	0	0	0	0	0	0	0	0	0	0	0	0	0	0	0	0	0	0	0	0
						0	0	0	0	0	0	0	0	0	0	0	0	0	0	0	0	0	0	0	0	0	0	0	0	0	0	0	0	0	0
						0	0	0	0	0	0	0	0	0	0	0	0	0	0	0	0	0	0	0	0	0	0	0	0	0	0	0	0	0	0
						0	0	0	0	0	0	0	0	0	0	0	0	0	0	0	0	0	0	0	0	0	0	0	0	0	0	0	0	0	0
						0	0	0	0	0	0	0	0	0	0	0	0	0	0	0	0	0	0	0	0	0	0	0	0	0	0	0	0	0	0
						0	0	0	0	0	0	0	0	0	0	0	0	0	0	0	0	0	0	0	0	0	0	0	0	0	0	0	0	0	0
						0	0	0	0	0	0	0	0	0	0	0	0	0	0	0	0	0	0	0	0	0	0	0	0	0	0	0	0	0	0
						0	0	0	0	0	0	0	0	0	0	0	0	0	0	0	0	0	0	0	0	0	0	0	0	0	0	0	0	0	0
						0	0	0	0	0	0	0	0	0	0	0	0	0	0	0	0	0	0	0	0	0	0	0	0	0	0	0	0	0	0
						0	0	0	0	0	0	0	0	0	0	0	0	0	0	0	0	0	0	0	0	0	0	0	0	0	0	0	0	0	0
						0	0	0	0	0	0	0	0	0	0	0	0	0	0	0	0	0	0	0	0	0	0	0	0	0	0	0	0	0	0
						0	0	0	0	0	0	0	0	0	0	0	0	0	0	0	0	0	0	0	0	0	0	0	0	0	0	0	0	0	0
						0	0	0	0	0	0	0	0	0	0	0	0	0	0	0	0	0	0	0	0	0	0	0	0	0	0	0	0	0	0
						0	0	0	0	0	0	0	0	0	0	0	0	0	0	0	0	0	0	0	0	0	0	0	0	0	0	0	0	0	0
						0	0	0	0	0	0	0	0	0	0	0	0	0	0	0	0	0	0	0	0	0	0	0	0	0	0	0	0	0	0
						0	0	0	0	0	0	0	0	0	0	0	0	0	0	0	0	0	0	0	0	0	0	0	0	0	0	0	0	0	0
						0	0	0	0	0	0	0	0	0	0	0	0	0	0	0	0	0	0	0	0	0	0	0	0	0	0	0	0	0	0
						0	0	0	0	0	0	0	0	0	0	0	0	0	0	0	0	0	0	0	0	0	0	0	0	0	0	0	0	0	0
						0	0	0	0	0	0	0	0	0	0	0	0	0	0	0	0	0	0	0	0	0	0	0	0	0	0	0	0	0	0
						0	0	0	0	0	0	0	0	0	0	0	0	0	0	0	0	0	0	0	0	0	0	0	0	0	0	0	0	0	0
						0	0	0	0	0	0	0	0	0	0	0	0	0	0	0	0	0	0	0	0	0	0	0	0	0	0	0	0	0	0
						0	0	0	0	0	0	0	0	0	0	0	0	0	0	0	0	0	0	0	0	0	0	0	0	0	0	0	0	0	0
						0	0	0	0	0	0	0	0	0	0	0	0	0	0	0	0	0	0	0	0	0	0	0	0	0	0	0	0	0	0
						0	0	0	0	0	0	0	0	0	0	0	0	0	0	0	0	0	0	0	0	0	0	0	0	0	0	0	0	0	0
						0	0	0	0	0	0	0	0	0	0	0	0	0	0	0	0	0	0	0	0	0	0	0	0	0	0	0	0	0	0
						0	0	0	0	0	0	0	0	0	0	0	0	0	0	0	0	0	0	0	0	0	0	0	0	0	0	0	0	0	0
						0	0	0	0	0	0	0	0	0	0	0	0	0	0	0	0	0	0	0	0	0	0	0	0	0	0	0	0	0	0
						0	0	0	0	0	0	0	0	0	0	0	0	0	0	0	0	0	0	0	0	0	0	0	0	0	0	0	0	0	0
						0	0	0	0	0	0	0	0	0	0	0	0	0	0	0	0	0	0	0	0	0	0	0	0	0	0	0	0	0	0
						0	0	0	0	0	0	0	0	0	0	0	0	0	0	0	0	0	0	0	0	0	0	0	0	0	0	0	0	0	0
						0	0	0	0	0	0	0	0	0	0	0	0	0	0	0	0	0	0	0	0	0	0	0	0	0	0	0	0	0	0
						0	0	0	0	0	0	0	0	0	0	0	0	0	0	0	0	0	0	0	0	0	0	0	0	0	0	0	0	0	0
						0	0	0	0	0	0	0	0	0	0	0	0	0	0	0	0	0	0	0	0	0	0	0	0	0	0	0	0	0	0
						0	0	0	0	0	0	0	0	0	0	0	0	0	0	0	0	0	0	0	0	0	0	0	0	0	0	0	0	0	0
						0	0	0	0	0	0	0	0	0	0	0	0	0	0	0	0	0	0	0	0	0	0	0	0	0	0	0	0	0	0
						0	0	0	0	0	0	0	0	0	0	0	0	0	0	0	0	0	0	0	0	0	0	0	0	0	0	0	0	0	0
						0	0	0	0	0	0	0	0	0	0	0	0	0	0	0	0	0	0	0	0	0	0	0	0	0	0	0	0	0	0
						0	0	0	0	0	0	0	0	0	0	0	0	0	0	0	0	0	0	0	0	0	0	0	0	0	0	0	0	0	0
						0	0	0	0	0	0	0	0	0	0	0	0	0	0	0	0	0	0	0	0	0	0	0	0	0	0	0	0	0	0
						0	0	0	0	0	0	0	0	0	0	0	0	0	0	0	0	0	0	0	0	0	0	0	0	0	0	0	0	0	0
						0	0	0	0	0	0	0	0	0	0	0	0	0	0	0	0	0	0	0	0	0	0	0	0	0	0	0	0	0	0
						0	0	0	0	0	0	0	0	0	0	0	0	0	0	0	0	0	0	0	0	0	0	0	0	0	0	0	0	0	0
						0	0	0	0	0	0	0	0	0	0	0	0	0	0	0	0	0	0	0	0	0	0	0	0	0	0	0	0	0	0
						0	0	0	0	0	0	0	0	0	0	0	0	0	0	0	0	0	0	0	0	0	0	0	0	0	0	0	0	0	0
						0	0	0	0	0	0	0	0	0	0	0	0	0	0	0	0	0	0	0	0	0	0	0	0	0	0	0	0	0	0
						0	0	0	0	0	0	0	0	0	0	0	0	0	0	0	0	0	0	0	0	0	0	0	0	0	0	0	0	0	0
						0	0	0	0	0	0	0	0	0	0	0	0	0	0	0	0	0	0	0	0	0	0	0	0	0	0	0	0	0	0
						0	0	0	0	0	0	0	0	0	0	0	0	0	0	0	0	0	0	0	0	0	0	0	0	0	0	0	0	0	0
						0	0	0	0	0	0	0	0	0	0	0	0	0	0	0	0	0	0	0	0	0	0	0	0	0	0	0	0	0	0
						0	0	0	0	0	0	0	0	0	0	0	0	0	0	0	0	0	0	0	0	0	0	0	0	0	0	0	0	0	0
						0	0	0	0	0	0	0	0	0	0	0	0	0	0	0	0	0	0	0	0	0	0	0	0	0	0	0	0	0	0
						0	0	0	0	0	0	0	0	0	0	0	0	0	0	0	0	0	0	0	0	0	0	0	0	0	0	0	0	0	0
						0	0	0	0	0	0	0	0	0	0	0	0	0	0	0	0	0	0	0	0	0	0	0	0	0	0	0	0	0	0
						0	0	0	0	0	0	0	0	0	0	0	0	0	0	0	0	0	0	0	0	0	0	0	0	0	0	0	0	0	0
						0	0	0	0	0	0	0	0	0	0	0	0	0	0	0	0	0	0	0	0	0	0	0	0	0	0	0	0	0	0
						0	0	0	0	0	0	0	0	0	0	0	0	0	0	0	0	0	0	0	0	0	0	0	0	0	0	0	0	0	0
						0	0	0	0	0	0	0	0	0	0	0	0	0	0	0	0	0	0	0	0	0	0	0	0	0	0	0	0	0	0
						0	0	0	0	0	0	0	0	0	0	0	0	0	0	0	0	0	0	0	0	0	0	0	0	0	0	0	0	0	0
						0	0	0	0	0	0	0	0	0	0	0	0	0	0	0	0	0	0	0	0	0	0	0	0	0	0	0	0	0	0
						0	0	0	0	0	0	0	0	0	0	0	0	0	0	0	0	0	0	0	0	0	0	0	0	0	0	0	0	0	0
						0	0	0	0	0	0	0	0	0	0	0	0	0	0	0	0	0	0	0	0	0	0	0	0	0	0	0	0	0	0
						0	0	0	0	0	0	0	0	0	0	0	0	0	0	0	0	0	0	0	0	0	0	0	0	0	0	0	0	0	0
						0	0	0	0	0	0	0	0	0	0	0	0	0	0	0	0	0	0	0	0	0	0	0	0	0	0	0	0	0	0
						0	0	0	0	0	0	0	0	0	0	0	0	0	0	0	0	0	0	0	0	0	0	0	0	0	0	0	0	0	0
						0	0	0	0	0	0	0	0	0	0	0	0	0	0	0	0	0	0	0	0	0	0	0	0	0	0	0	0	0	0
						0	0	0	0	0	0	0	0	0	0	0	0	0	0	0	0	0	0	0	0	0	0	0	0	0	0	0	0	0	0
						0	0	0	0	0	0	0	0	0	0	0	0	0	0	0	0	0	0	0	0	0	0	0	0	0	0	0	0	0	0
						0	0	0	0	0	0	0	0	0	0	0	0	0	0	0	0	0	0	0	0	0	0	0	0	0	0	0	0	0	0
						0	0	0	0	0	0	0	0	0	0	0	0	0	0	0	0	0	0	0	0	0	0	0	0	0	0	0	0	0	0
						0	0	0	0	0	0	0	0	0	0	0	0	0	0	0	0	0	0	0	0	0	0	0	0	0	0	0	0	0	0
						0	0	0	0	0	0	0	0	0	0	0	0	0	0	0	0	0	0	0	0	0	0	0	0	0	0	0	0	0	0
						0	0	0	0	0	0	0	0	0	0	0	0	0	0	0	0	0	0	0	0	0	0	0	0	0	0	0	0	0	0
						0	0	0	0	0	0	0	0	0	0	0	0	0	0	0	0	0	0	0	0	0	0	0	0	0	0	0	0	0	0
						0	0	0	0	0	0	0	0	0	0	0	0	0	0	0	0	0	0	0	0	0	0	0	0	0	0	0	0	0	0
						0	0	0	0	0	0	0	0	0	0	0	0	0	0	0	0	0	0	0	0	0	0	0	0	0	0	0	0	0	0
						0	0	0	0	0	0	0	0	0	0	0	0	0	0	0	0	0	0	0	0	0	0	0	0	0	0	0	0	0	0
						0	0	0	0	0	0	0	0	0	0	0	0	0	0	0	0	0	0	0	0	0	0	0	0	0	0	0	0	0	0
						0	0	0	0	0	0	0	0	0	0	0	0	0	0	0	0	0	0	0	0	0	0	0	0	0	0	0	0	0	0
						0	0	0	0	0	0	0	0	0	0	0	0	0	0	0	0	0	0	0	0	0	0	0	0	0	0	0	0	0	0
						0	0	0	0	0	0	0	0	0	0	0	0	0	0	0	0	0	0	0	0	0	0	0	0	0	0	0	0	0	0
						0	0	0	0	0	0	0	0	0	0	0	0	0	0	0	0	0	0	0	0	0	0	0	0	0	0	0	0	0	0
						0	0	0	0	0	0	0	0	0	0	0	0	0	0	0	0	0	0	0	0	0	0	0	0	0	0	0	0	0	0
						0	0	0	0	0	0	0	0	0	0	0	0	0	0	0	0	0	0	0	0	0	0	0	0	0	0	0	0	0	0
						0	0	0	0	0	0	0	0	0	0	0	0	0	0	0	0	0	0	0	0	0	0	0	0	0	0	0	0	0	0
						0	0	0	0	0	0	0	0	0	0	0	0	0	0	0	0	0	0	0	0	0	0	0	0	0	0	0	0	0	0
						0	0	0	0	0	0	0	0	0	0	0	0	0	0	0	0	0	0	0	0	0	0	0	0	0	0	0	0	0	0
						0	0	0	0	0	0	0	0	0	0	0	0	0	0	0	0	0	0	0	0	0	0	0	0	0	0	0	0	0	0
						0	0	0	0	0	0	0	0	0	0	0	0	0	0	0	0	0	0	0	0	0	0	0	0	0	0	0	0	0	0
						0	0	0	0	0	0	0	0	0	0	0	0	0	0	0	0	0	0	0	0	0	0	0	0	0	0	0	0	0	0
						0	0	0	0	0	0	0	0	0	0	0	0	0	0	0	0	0	0	0	0	0	0	0	0	0	0	0	0	0	0
						0	0	0	0	0	0	0	0	0	0	0	0	0	0	0	0	0	0	0	0	0	0	0	0	0	0	0	0	0	0
						0	0	0	0	0	0	0	0	0	0	0	0	0	0	0	0	0	0	0	0	0	0	0	0	0	0	0	0	0	0
						0	0	0	0	0	0	0	0	0	0	0	0	0	0	0	0	0	0	0	0	0	0	0	0	0	0	0	0	0	0
						0	0	0	0	0	0	0	0	0	0	0	0	0	0	0	0	0	0	0	0	0	0	0	0	0	0	0	0	0	0
						0	0	0	0	0	0	0	0	0	0	0	0	0	0	0	0	0	0	0	0	0	0	0	0	0	0	0	0	0	0
						0	0	0	0	0	0	0	0	0	0	0	0	0	0	0	0	0	0	0	0	0	0	0	0	0	0	0	0	0	0
						0	0	0	0	0	0	0	0	0	0	0	0	0	0	0	0	0	0	0	0	0	0	0	0	0	0	0	0	0	0
						0	0	0	0	0	0	0	0	0	0	0	0	0	0	0	0	0	0	0	0	0	0	0	0	0	0	0	0	0	0
						0	0	0	0	0	0	0	0	0	0	0	0	0	0	0	0	0	0	0	0	0	0	0	0	0	0	0	0	0	0
						0	0	0	0	0	0	0	0	0	0	0	0	0	0	0	0	0	0	0	0	0	0	0	0	0	0	0	0	0	0
						0	0	0	0	0	0	0	0	0	0	0	0	0	0	0	0	0	0	0	0	0	0	0	0	0	0	0	0	0	0
						0	0	0	0	0	0	0	0	0	0	0	0	0	0	0	0	0	0	0	0	0	0	0	0	0	0	0	0	0	0
						0	0	0	0	0	0	0	0	0	0	0	0	0	0	0	0	0	0	0	0	0	0	0	0	0	0	0	0	0	0
						0	0	0	0	0	0	0	0	0	0	0	0	0	0	0	0	0	0	0	0	0	0	0	0	0	0	0	0	0	0
[truncated: 10,171 more rows]

## Sheet: Graphs
																																			Threshold
																																			Limiar 1 (R$/QALY):	7017.54
																																			Limiar 2 (R$/QALY):	21052.6

## Sheet: Survival
	Early stage				Advanced stage
	Time	Survival	Source		Time	Survival	Source
	0	1	DeSantis, 2014		0	1	DeSantis, 2014
	5	0.535	DeSantis, 2014		5	0.039	DeSantis, 2014
	Time	Survival	Source		Time	Survival	Source
	0	100	0		0	100	0
	1	88.2497	11.7503		1	52.2568	47.7432
	2	77.8801	10.3696		2	27.3077	24.9491
	3	68.7289	9.15115		3	14.2702	13.0376
	4	60.6531	8.07586		4	7.45713	6.81303
	5	53.5261	7.12692		5	3.89686	3.56027
	6	47.2367	6.28949		6	2.03637	1.86048
	7	41.6862	5.55045		7	1.06414	0.972229
	8	36.7879	4.89826		8	0.556087	0.508056
	9	32.4652	4.3227		9	0.290594	0.265494
	10	28.6505	3.81477		10	0.151855	0.138739
	11	25.284	3.36652		11	0.0793545	0.0725004
	12	22.313	2.97094		12	0.0414681	0.0378864
	13	19.6912	2.62185		13	0.0216699	0.0197982
	14	17.3774	2.31377		14	0.011324	0.0103459
	15	15.3355	2.0419		15	0.00591757	0.00540644
	16	13.5335	1.80197		16	0.00309233	0.00282524
	17	11.9433	1.59023		17	0.00161595	0.00147638
	18	10.5399	1.40337		18	0.000844446	0.000771508
	19	9.30145	1.23847		19	0.000441281	0.000403165
	20	8.2085	1.09295		20	0.000230599	0.000210681
	21	7.24398	0.964524		21	0.000120504	0.000110095
	22	6.39279	0.85119		22	6.29714e-05	5.75323e-05
	23	5.64161	0.751172		23	3.29068e-05	3.00646e-05
	24	4.97871	0.662907		24	1.71961e-05	1.57108e-05
	25	4.39369	0.585013		25	8.98612e-06	8.20995e-06
	26	3.87742	0.516273		26	4.69586e-06	4.29026e-06
	27	3.42181	0.455609		27	2.45391e-06	2.24195e-06
	28	3.01974	0.402073		28	1.28233e-06	1.17157e-06
	29	2.66491	0.354829		29	6.70106e-07	6.12226e-07
	30	2.35177	0.313135		30	3.50176e-07	3.1993e-07
	31	2.07543	0.276341		31	1.82991e-07	1.67185e-07
	32	1.83156	0.24387		32	9.56252e-08	8.73657e-08
	33	1.61635	0.215214		33	4.99707e-08	4.56545e-08
	34	1.42642	0.189926		34	2.61131e-08	2.38576e-08
	35	1.25881	0.167609		35	1.36459e-08	1.24672e-08
	36	1.1109	0.147915		36	7.13089e-09	6.51497e-09
	37	0.980366	0.130534		37	3.72638e-09	3.40451e-09
	38	0.86517	0.115196		38	1.94728e-09	1.77909e-09
	39	0.763509	0.10166		39	1.01759e-09	9.29696e-10
	40	0.673795	0.0897147		40	5.31759e-10	4.85829e-10

## Sheet: References
	DeSantis et al. Cancer treatment and survivorship statistics, 2014. CA Cancer J Clin. 2014 Jul-Aug;64(4):252-71
	Ismael et al. Aspectos clínicos e histopatológicos em câncer de pulmão: análise dos dados de uma instituição no interior paulista entre 1997 e 2008. J Bras Oncol Clin. 2010;7(22):72-8
	Jett et al. Audit of the autoantibody test, EarlyCDT®-lung, in 1600 patients: an evaluation of its performance in routine clinical practice. Lung Cancer. 2014 Jan;83(1):51-5.
	Knust RE et al. Estimativa dos custos da assistência do câncer de pulmão avançado em hospital público de referência. Rev Saude Publica. 2017;51:53
	Santos et al. Do Current Lung Cancer Screening Guidelines Apply for Populations With High Prevalence of Granulomatous Disease? Results From the First Brazilian Lung Cancer Screening Trial (BRELT1).Ann Thorac Surg. 2016 Feb;101(2):481-6
	Sturza J. A review and meta-analysis of utility values for lung cancer.Med Decis Making. 2010 Nov-Dec;30(6):685-93
	Zimmermann et al. Health-related quality of life and self-reported long-term conditions: a population-based survey. Braz J Psychiatry. 2017 Jan-Mar;39(1):62-68

[truncated: 2 more sheets: Planilha2, controle_formulario]
